# Supplementary material for: Comparative De Novo Transcriptome Analysis of Fertilized Ovules in Xanthoceras sorbifolium Uncovered a Pool of Genes Expressed Specifically or Preferentially in the Selfed Ovule That Are Potentially Involved in Late-Acting Self-Incompatibility
Source: PLoS One. 2015 Oct 20;10(10):e0140507. doi: 10.1371/journal.pone.0140507 (PMC4616620; doi:10.1371/journal.pone.0140507)
Supplement: S2 Table — (XLSX) [file pone.0140507.s002.xlsx]

## Sheet: Sheet1
S2 Table. The unigenes expressed specifically or preferentially in the crossed ovules of Xanthoceras sorbifolium
#Gene	Length (bp)	Function	read_Selfed	RPKM_Selfed	read_Crossed	RPKM_Crossed	log2(Fold_change) normalized	q-value(Benjamini et al. 1995)	p-value
comp4530_c0_seq1	638	retrotransposon protein, putative, Ty1-copia subclass	2	0.0977309	22	1.60168	-4.03463	3.42811e-06	2.69589e-07
comp6134_c0_seq1	426	no hit	0.5	0.0365917	37	4.03427	-6.78465	7.35736e-11	3.28555e-12
comp7876_c0_seq1	431	no hit	2	0.144669	64	6.89725	-5.57519	7.01264e-19	1.65732e-20
comp8266_c0_seq1	908	no hit	526	18.0602	728	37.2408	-1.04407	7.76866e-36	7.94393e-38
comp8960_c0_seq1	1024	small heat-shock protein, putative	57	1.73539	125	5.67	-1.70809	2.25198e-13	7.97924e-15
comp9546_c0_seq1	464	retrotransposon protein, putative, Ty3-gypsy sub-class	1	0.06719	25	2.50262	-5.21905	1.17517e-07	7.62188e-09
comp12637_c0_seq1	851	no hit	3	0.109904	23	1.25537	-3.51379	6.53197e-06	5.36274e-07
comp13070_c0_seq1	1145	hypothetical protein SORBIDRAFT_01g021625	3	0.0816842	34	1.37926	-4.07769	2.69582e-09	1.41302e-10
comp13706_c0_seq1	740	no hit	4	0.16852	27	1.69475	-3.33008	1.43651e-06	1.07344e-07
comp14234_c0_seq1	390	no hit	40	3.19755	72	8.57514	-1.42319	3.15143e-06	2.46028e-07
comp15876_c0_seq1	286	no hit	40	4.3603	70	11.3686	-1.38255	7.70945e-06	6.41972e-07
comp16009_c0_seq1	748	no hit	9	0.375114	39	2.42179	-2.69067	1.25635e-07	8.17535e-09
comp16218_c0_seq1	1387	heat shock protein, putative	764	17.1727	1086	36.3686	-1.08257	1.38247e-56	7.80972e-59
comp16668_c0_seq2	270	no hit	1	0.115467	22	3.78471	-5.03463	9.27047e-07	6.76832e-08
comp17525_c0_seq1	730	no hit	16	0.683313	73	4.64487	-2.76502	3.71106e-14	1.23198e-15
comp18629_c0_seq1	2532	predicted protein	802	9.87491	1176	21.5733	-1.12741	2.09104e-65	9.60703e-68
comp19081_c0_seq1	810	no hit	12	0.461869	52	2.98189	-2.69067	5.75596e-10	2.80194e-11
comp20303_c0_seq2	751	no hit	8	0.332103	60	3.71094	-3.48208	2.1955e-14	7.16683e-16
comp20375_c0_seq1	830	PREDICTED: 18.2 kDa class I heat shock protein-like	349	13.109	735	41.1322	-1.64971	5.3466e-73	1.98808e-75
comp20534_c0_seq1	415	no hit	5	0.375616	47	5.26045	-3.80786	3.97491e-12	1.58533e-13
comp21115_c0_seq1	1072	Small heat shock protein, chloroplastic; Flags: Precursor emb|CAA38037.1| heat shock protein	124	3.6062	234	10.139	-1.49136	2.63844e-20	5.70252e-22
comp21480_c0_seq1	1002	heat-shock protein, putative	1140	35.4699	2074	96.1422	-1.43858	1.6436e-168	1.38098e-171
comp22705_c0_seq2	833	17.5 kDa class I heat shock protein	1188	44.4625	1631	90.9457	-1.03242	1.40708e-78	4.75416e-81
comp23910_c0_seq1	4321	predicted protein	5539	39.9641	7876	84.6632	-1.08303	0	0
comp25233_c0_seq1	841	hypothetical protein HMPREF9541_00874	89	3.29926	125	6.90378	-1.06525	8.44066e-07	6.11871e-08
comp26043_c0_seq6	505	no hit	40	2.4694	251	23.0864	-3.22481	3.0508e-55	1.80524e-57
comp26573_c0_seq1	1037	uncharacterized protein LOC100500319 precursor	2236	67.2226	6093	272.914	-2.02143	0	0
comp27084_c0_seq1	998	HSP18.1A	1182	36.9241	1903	88.5689	-1.26224	1.6858e-126	2.38082e-129
comp27173_c0_seq1	487	PREDICTED: heat shock protein 83-like	1145	73.2992	1669	159.184	-1.11883	1.24457e-91	3.27061e-94
comp27624_c0_seq1	343	no hit	342	31.0853	528	71.5011	-1.20174	1.23734e-32	1.44221e-34
comp29419_c0_seq1	523	heat-shock protein, putative	183	10.9087	624	55.4187	-2.3449	2.20143e-98	5.15547e-101
comp33881_c0_seq1	1088	predicted protein	238	6.81978	648	27.6643	-2.02023	7.15591e-85	2.12357e-87
comp38142_c0_seq1	1094	heat-shock protein 70	134	3.81865	379	16.0914	-2.07516	1.86965e-51	1.19991e-53
comp43054_c0_seq1	350	no hit	19	1.69242	59	7.82992	-2.20991	4.5693e-09	2.45872e-10
comp44153_c0_seq1	520	no hit	7	0.419679	78	6.9673	-4.05324	1.43318e-20	3.06426e-22
comp44833_c0_seq1	374	no hit	0.5	0.0416793	65	8.07263	-7.59756	1.07053e-17	2.72521e-19
comp51902_c0_seq1	432	no hit	7	0.505169	46	4.94592	-3.2914	1.13165e-10	5.14661e-12
comp57164_c0_seq1	1079	conserved hypothetical protein	29	0.837913	72	3.09945	-1.88714	5.01951e-09	2.71174e-10
comp73395_c0_seq1	499	epithelial membrane protein 2	1	0.0624773	26	2.42017	-5.27563	5.93256e-08	3.70665e-09
comp91483_c0_seq1	1072	no hit	8	0.232658	42	1.81982	-2.96751	5.866e-09	3.19737e-10
comp115567_c0_seq1	709	no hit	3	0.131916	23	1.5068	-3.51379	6.53197e-06	5.36274e-07
comp119616_c0_seq1	577	polyprotein	0.5	0.0270157	21	1.69051	-5.96751	1.4111e-06	1.05345e-07
