# Supplementary material for: Comparative De Novo Transcriptome Analysis of Fertilized Ovules in Xanthoceras sorbifolium Uncovered a Pool of Genes Expressed Specifically or Preferentially in the Selfed Ovule That Are Potentially Involved in Late-Acting Self-Incompatibility
Source: PLoS One. 2015 Oct 20;10(10):e0140507. doi: 10.1371/journal.pone.0140507 (PMC4616620; doi:10.1371/journal.pone.0140507)
Supplement: S3 Table — (XLSX) [file pone.0140507.s003.xlsx]

## Sheet: Sheet1
S3 Table. A list of real- time RT-PCR primers used in the present study.
Unigenes	Forward primer	Reverse primer
comp10091_c0_seq2	CACAACAGTCCCAGTCCA	ATCGTCCCAAAGTGAACC
comp12970_c0_seq1	AACTTGGCGGCTGACTAC	TCGTGCGGTTCTGCTACT
comp13011_c0_seq1	AGGACCACCTCAGACCCA	AGCCTTCAGACTCCACCC
comp13650_c0_seq1	AAAATGAAGACGCCAGAA	GTAATGTCCCTTCGCCAC
comp15623_c0_seq1	CGTTTACTACTCCGCTTTA	GTCGCATTAGTTCTCGTC
comp15750_c0_seq1	ATGGTCAGGGTTGAAAGC	GATGGCAGGAAGAGCAGA
comp17403_c0_seq2	CCAGGGTTGTACTTTGCC	CCATAGCCCATCACTTGC
comp17418_c0_seq2	TCCTTCTTCCGATGTATT	GTGGTGGTTGGTTTGATG
comp19670_c0_seq1	TCTTGTGCCTTCGGATTT	CGTAGCCTCGCATCAGTT
comp19771_c0_seq1	GTGCCTCTGTTCTCGTTT	TCCTTATCTGCCTCCTCC
comp21740_c0_seq1	ATCCCACCGTTGCCCACT	CGCCCAATCCTTTACTCG
comp24541_c0_seq7	TCACAGGTGGCATACAGC	AGTTCCCAACCAATACGG
comp32523_c0_seq1	CGGGCAACCTCGGATACAC	GACGCTGATAAGGACAACTACA
comp45507_c0_seq1	TTAGAACAACCGAAATGC	TGGAACCCAGAAGACAAC
comp73021_c0_seq1	TTATGTAGTTGAGTTGGGAGAA	TTTGGAGGAAGAAGAGCA
comp57667_c0_seq1	AGGGTGTAGAATAGGAAG	TGAGCCACTATCACGAAA
comp26485_c0_seq1	CTGCCATGTATGTTGCCATC	AGCATGTGGAAGGGCATATC
