# Supplementary material for: Comparative De Novo Transcriptome Analysis of Fertilized Ovules in Xanthoceras sorbifolium Uncovered a Pool of Genes Expressed Specifically or Preferentially in the Selfed Ovule That Are Potentially Involved in Late-Acting Self-Incompatibility
Source: PLoS One. 2015 Oct 20;10(10):e0140507. doi: 10.1371/journal.pone.0140507 (PMC4616620; doi:10.1371/journal.pone.0140507)
Supplement: S4 Table — (XLSX) [file pone.0140507.s004.xlsx]

## Sheet: Sheet1
S4 Table. GO terms assigned to 6,809 unigenes.
comp100004_c0_seq1	GO:0005739
comp100043_c0_seq1	GO:0009507
comp100059_c0_seq1	GO:0003677	GO:0005634	GO:0006350	GO:0045449	GO:0046872
comp100079_c0_seq1	GO:0008152	GO:0016740
comp100188_c0_seq1	GO:0005774	GO:0006816	GO:0008324	GO:0015297	GO:0016021	GO:0055085
comp100218_c0_seq1	GO:0005739
comp10027_c0_seq1	GO:0009416	GO:0009733	GO:0016874
comp100380_c0_seq1	GO:0004553	GO:0005578	GO:0005618	GO:0005975
comp100585_c0_seq1	GO:0006457	GO:0031072	GO:0051082
comp100616_c0_seq1	GO:0004601	GO:0005506	GO:0005509	GO:0009055	GO:0016021	GO:0050660	GO:0050664	GO:0055114
comp10067_c0_seq2	GO:0009507
comp100788_c0_seq1	GO:0005739	GO:0005773	GO:0005886	GO:0006979	GO:0009505	GO:0016491	GO:0031225	GO:0048046	GO:0050660	GO:0055114
comp100796_c0_seq1	GO:0003677	GO:0005634	GO:0006350	GO:0045449
comp10081_c0_seq2	GO:0006952	GO:0008909	GO:0009507	GO:0042372
comp100867_c0_seq1	GO:0006633	GO:0008415	GO:0009409	GO:0009416	GO:0016021	GO:0033807
comp10091_c0_seq2	GO:0003700	GO:0005634	GO:0006350	GO:0006355	GO:0006950	GO:0009733	GO:0043565	GO:0048364
comp100937_c0_seq1	GO:0004672	GO:0005524	GO:0006468
comp100955_c0_seq1	GO:0000155	GO:0000160	GO:0005524	GO:0006350	GO:0006355	GO:0007600	GO:0008020	GO:0009585	GO:0016020	GO:0017006	GO:0018106	GO:0018298	GO:0042803
comp101095_c0_seq1	GO:0004630	GO:0005773	GO:0006995	GO:0009395	GO:0009733	GO:0016036	GO:0019375	GO:0048364	GO:0070290
comp101267_c0_seq1	GO:0003677	GO:0003964	GO:0004190	GO:0004519	GO:0008270	GO:0015074
comp101318_c0_seq1	GO:0008270	GO:0008415	GO:0016021
comp101443_c0_seq1	GO:0003700	GO:0005634	GO:0006350	GO:0006355	GO:0009873	GO:0050832
comp101493_c0_seq1	GO:0003924	GO:0005198	GO:0005515	GO:0005525	GO:0005874	GO:0007018	GO:0009651	GO:0016020	GO:0051258
comp101741_c0_seq1	GO:0004345	GO:0005515	GO:0009051	GO:0009507	GO:0055114
comp101801_c0_seq1	GO:0009535	GO:0016021	GO:0017004
comp101977_c0_seq1	GO:0004722	GO:0006470	GO:0008287	GO:0046872
comp10198_c0_seq1	GO:0004416	GO:0005737	GO:0008270
comp101995_c0_seq1	GO:0005524	GO:0008152	GO:0016874
comp102009_c0_seq1	GO:0004674	GO:0004872	GO:0005515	GO:0005524	GO:0005886	GO:0006468	GO:0016021
comp10214_c0_seq2	GO:0003700	GO:0005515	GO:0005634	GO:0006350	GO:0007263	GO:0009739	GO:0042742	GO:0043565	GO:0045449
comp102178_c0_seq1	GO:0005739
comp10224_c0_seq2	GO:0004674	GO:0005524	GO:0005737	GO:0006468	GO:0006914	GO:0015031
comp102296_c0_seq1	GO:0009055	GO:0016020	GO:0020037	GO:0033773	GO:0055114
comp102464_c0_seq1	GO:0003700	GO:0005634	GO:0006355	GO:0043565
comp102554_c0_seq1	GO:0016021
comp10265_c0_seq1	GO:0004747	GO:0005524	GO:0006014	GO:0008865
comp10275_c0_seq2	GO:0003700	GO:0005634	GO:0006350	GO:0006355	GO:0008284	GO:0009733	GO:0010067	GO:0010072	GO:0010089	GO:0030154	GO:0043565	GO:0045597
comp10305_c0_seq1	GO:0005244	GO:0006813	GO:0016491	GO:0055085	GO:0055114
comp103122_c0_seq1	GO:0009055	GO:0009639	GO:0009687	GO:0010295	GO:0016021	GO:0020037	GO:0048838	GO:0050832	GO:0055114
comp103230_c0_seq1	GO:0003723	GO:0004535	GO:0005634	GO:0005737	GO:0006350	GO:0045449	GO:0046872
comp103285_c0_seq1	GO:0030145	GO:0031012	GO:0045735	GO:0048046	GO:0050162
comp103322_c0_seq1	GO:0004888	GO:0005515	GO:0005524	GO:0005737	GO:0006915	GO:0007165	GO:0009626	GO:0031224
comp10337_c0_seq2	GO:0003677	GO:0005634	GO:0006350	GO:0006355	GO:0009734	GO:0010050	GO:0010158	GO:0046983
comp10348_c0_seq1	GO:0003677	GO:0005634	GO:0006350	GO:0007275	GO:0045449
comp103489_c0_seq1	GO:0001522	GO:0003723	GO:0005515	GO:0005730	GO:0005829	GO:0006364	GO:0009982	GO:0030529
comp103515_c0_seq1	GO:0004857	GO:0005576	GO:0005618	GO:0007047	GO:0009835	GO:0030599	GO:0042545	GO:0045330
comp10358_c0_seq1	GO:0008270	GO:0016616	GO:0055114
comp10373_c0_seq1	GO:0003677	GO:0005634	GO:0006350	GO:0030528	GO:0045449
comp10376_c0_seq1	GO:0004965	GO:0004970	GO:0005234	GO:0006811	GO:0007186	GO:0016021	GO:0030288
comp10380_c0_seq1	GO:0003677	GO:0004190	GO:0005524	GO:0008270	GO:0015074
comp10381_c0_seq2	GO:0004816	GO:0005524	GO:0005739	GO:0006418	GO:0009507
comp10391_c0_seq1	GO:0000166	GO:0003723	GO:0005515	GO:0006397	GO:0008270
comp10398_c0_seq1	GO:0009507
comp10405_c0_seq2	GO:0004467	GO:0005524	GO:0005737	GO:0016207	GO:0031956	GO:0046949	GO:0080110
comp104079_c0_seq1	GO:0005215	GO:0005774	GO:0005886	GO:0009507	GO:0016021	GO:0055085
comp10414_c0_seq1	GO:0004674	GO:0004713	GO:0004872	GO:0005515	GO:0005524	GO:0006468	GO:0016021
comp104173_c0_seq1	GO:0005887	GO:0015171	GO:0015293	GO:0015800	GO:0015804
comp104177_c0_seq1	GO:0005506	GO:0005829	GO:0009055	GO:0009688	GO:0018488	GO:0019760	GO:0050660	GO:0051537	GO:0055114
comp10420_c0_seq1	GO:0004127	GO:0005524	GO:0006221	GO:0009041	GO:0009173
comp10422_c0_seq1	GO:0003700	GO:0005634	GO:0006350	GO:0006355	GO:0009873
comp104246_c0_seq1	GO:0001666	GO:0005624	GO:0005750	GO:0006122	GO:0007601	GO:0008121	GO:0009055	GO:0009408	GO:0009636	GO:0010243	GO:0014070	GO:0015992	GO:0016021	GO:0031100	GO:0032403	GO:0033590	GO:0033762	GO:0042493	GO:0042538	GO:0045471	GO:0046686	GO:0046688	GO:0046689	GO:0046872	GO:0051592	GO:0055093
comp10427_c0_seq1	GO:0004615	GO:0005737	GO:0019307
comp10438_c0_seq1	GO:0009693	GO:0009835	GO:0016769	GO:0016847	GO:0030170
comp10457_c0_seq1	GO:0009734	GO:0016491	GO:0055114
comp10459_c0_seq1	GO:0009507	GO:0030785
comp10460_c0_seq2	GO:0003677	GO:0005634	GO:0006350	GO:0009411	GO:0009699	GO:0016566	GO:0045449
comp10464_c0_seq1	GO:0004565	GO:0005515	GO:0005529	GO:0005975	GO:0043169	GO:0048046
comp10470_c0_seq1	GO:0042803
comp10476_c0_seq1	GO:0003700	GO:0005515	GO:0005634	GO:0006350	GO:0009611	GO:0009751	GO:0010200	GO:0042742	GO:0043565	GO:0045449	GO:0050691	GO:0050832
comp10478_c0_seq1	GO:0005886	GO:0015105	GO:0015250	GO:0015700	GO:0016021	GO:0046685	GO:0046713	GO:0046715	GO:0080029	GO:0080138
comp1048_c0_seq1	GO:0003677	GO:0005515	GO:0005634	GO:0006350	GO:0010091	GO:0045449
comp10483_c0_seq1	GO:0006144	GO:0008270	GO:0008892
comp10490_c0_seq1	GO:0004252	GO:0005515	GO:0005730	GO:0006508	GO:0009507
comp104911_c0_seq1	GO:0004674	GO:0005515	GO:0005524	GO:0006468
comp10494_c0_seq2	GO:0004674	GO:0005515	GO:0005524	GO:0006397	GO:0006468
comp104991_c0_seq1	GO:0003677	GO:0003964	GO:0004190	GO:0004519	GO:0008270	GO:0015074
comp105145_c0_seq1	GO:0008168
comp10520_c0_seq1	GO:0000166	GO:0003723	GO:0005840	GO:0009507
comp105248_c0_seq1	GO:0005515	GO:0008270	GO:0016021
comp10529_c0_seq1	GO:0000151	GO:0004842	GO:0005488	GO:0016567
comp10536_c0_seq1	GO:0004674	GO:0004713	GO:0005524	GO:0006468	GO:0009626
comp105393_c0_seq1	GO:0005975	GO:0009414	GO:0009507	GO:0047274
comp10543_c0_seq1	GO:0015293	GO:0016021	GO:0022891	GO:0055085
comp10550_c0_seq2	GO:0004675	GO:0004714	GO:0005524	GO:0005789	GO:0005886	GO:0009556	GO:0009742	GO:0009793	GO:0010152	GO:0016021	GO:0042802	GO:0043234	GO:0046777
comp10552_c0_seq1	GO:0005488
comp10566_c0_seq1	GO:0004066	GO:0005524	GO:0006529	GO:0006541
comp10572_c0_seq1	GO:0006810	GO:0009055	GO:0022900	GO:0046872
comp10577_c0_seq1	GO:0000103	GO:0005829	GO:0005886	GO:0006810	GO:0016671	GO:0022900	GO:0045454
comp105809_c0_seq1	GO:0005975	GO:0008422	GO:0043169
comp10589_c0_seq2	GO:0003755	GO:0006457	GO:0009543
comp10606_c0_seq1	GO:0000148	GO:0003843	GO:0006075	GO:0007047	GO:0008360	GO:0016021
comp106199_c0_seq1	GO:0005634	GO:0005829	GO:0006350	GO:0009410	GO:0043193
comp106206_c0_seq1	GO:0004497	GO:0009055	GO:0016021	GO:0020037	GO:0055114
comp106281_c0_seq1	GO:0004675	GO:0004714	GO:0005524	GO:0005789	GO:0005886	GO:0009556	GO:0009742	GO:0009793	GO:0010152	GO:0016021	GO:0042802	GO:0043234	GO:0046777
comp106329_c0_seq1	GO:0003700	GO:0005634	GO:0006350	GO:0006355	GO:0009873
comp106488_c0_seq1	GO:0006950	GO:0008271	GO:0008272	GO:0015293	GO:0016021	GO:0055085
comp10663_c0_seq1	GO:0004751	GO:0005737	GO:0008219	GO:0009052	GO:0010228
comp10694_c0_seq1	GO:0003677	GO:0003899	GO:0005634	GO:0006351	GO:0030880
comp107008_c0_seq1	GO:0008270	GO:0009737	GO:0010200
comp10707_c0_seq1	GO:0007049
comp10717_c0_seq1	GO:0004222	GO:0005515	GO:0005737	GO:0007275	GO:0008180	GO:0009585	GO:0009753	GO:0010387	GO:0010388
comp10727_c0_seq1	GO:0016021	GO:0032580	GO:0044237	GO:0048040	GO:0050662
comp107360_c0_seq1	GO:0004674	GO:0004872	GO:0005524	GO:0006468	GO:0016021	GO:0042803
comp107386_c0_seq1	GO:0008152	GO:0047213
comp107422_c0_seq1	GO:0004497	GO:0009055	GO:0020037	GO:0055114
comp107470_c0_seq1	GO:0000155	GO:0000160	GO:0005524	GO:0006350	GO:0006355	GO:0007600	GO:0008020	GO:0009585	GO:0016020	GO:0017006	GO:0018106	GO:0018298	GO:0042803
comp107496_c0_seq1	GO:0006855	GO:0009705	GO:0010023	GO:0010231	GO:0015238	GO:0015299	GO:0016021
comp107720_c0_seq1	GO:0003677	GO:0005634	GO:0006352	GO:0016570
comp10773_c0_seq2	GO:0005622	GO:0008270	GO:0045449
comp10788_c0_seq1	GO:0003677	GO:0005634	GO:0006350	GO:0008270	GO:0045449
comp10799_c0_seq1	GO:0005739
comp10818_c0_seq2	GO:0004379	GO:0005829	GO:0005840	GO:0006499	GO:0010064	GO:0040007
comp10831_c0_seq1	GO:0004674	GO:0005524	GO:0006468	GO:0009792
comp108313_c0_seq1	GO:0000287	GO:0009507	GO:0009686	GO:0009740	GO:0009905	GO:0016829
comp108412_c0_seq1	GO:0003700	GO:0005634	GO:0006350	GO:0006355
comp10848_c0_seq2	GO:0004888	GO:0005515	GO:0005524	GO:0005737	GO:0006915	GO:0007165	GO:0009626	GO:0031224
comp108484_c0_seq1	GO:0003924	GO:0005198	GO:0005525	GO:0005874	GO:0007018	GO:0051258
comp108530_c0_seq1	GO:0003676	GO:0004815	GO:0004816	GO:0005524	GO:0005739	GO:0006421	GO:0006422	GO:0009507	GO:0009793	GO:0046686
comp10855_c0_seq1	GO:0009507
comp10866_c0_seq1	GO:0004869	GO:0005576	GO:0005618	GO:0006952
comp108673_c0_seq1	GO:0009507
comp10870_c0_seq1	GO:0005783	GO:0009055	GO:0009686	GO:0009707	GO:0009740	GO:0010241	GO:0016021	GO:0020037	GO:0055114
comp10875_c0_seq2	GO:0005634	GO:0006350	GO:0045449
comp10882_c0_seq2	GO:0005524	GO:0005886	GO:0006754	GO:0008553	GO:0015992	GO:0016021	GO:0046872
comp109000_c0_seq1	GO:0006950	GO:0009055	GO:0009687	GO:0010114	GO:0010295	GO:0016021	GO:0020037	GO:0048838	GO:0055114
comp10904_c0_seq1	GO:0005515	GO:0005634	GO:0005794
comp109048_c0_seq1	GO:0005634	GO:0016491	GO:0046872	GO:0055114
comp109258_c0_seq1	GO:0003700	GO:0005634	GO:0006350	GO:0006355	GO:0043481	GO:0043565	GO:0048364
comp109318_c0_seq1	GO:0004497	GO:0009055	GO:0020037	GO:0055114
comp109378_c0_seq1	GO:0005737
comp10946_c0_seq1	GO:0004222	GO:0006508	GO:0008270	GO:0031012
comp109604_c0_seq1	GO:0005794	GO:0007047	GO:0010417	GO:0016757
comp109705_c0_seq1	GO:0004124	GO:0005737	GO:0006535	GO:0030170	GO:0047458	GO:0050461
comp10978_c0_seq1	GO:0003677	GO:0004190	GO:0005524	GO:0008270	GO:0015074
comp10990_c0_seq1	GO:0005515	GO:0005634	GO:0009799	GO:0009944	GO:0009954	GO:0048441
comp10996_c0_seq1	GO:0004473	GO:0005737	GO:0006108	GO:0046872	GO:0051287	GO:0055114
comp109983_c0_seq1	GO:0003924	GO:0005198	GO:0005515	GO:0005525	GO:0005874	GO:0007018	GO:0009651	GO:0016020	GO:0051258
comp110013_c0_seq1	GO:0000287	GO:0004743	GO:0005524	GO:0005737	GO:0006096	GO:0030955
comp11012_c0_seq1	GO:0005622	GO:0008270	GO:0045449
comp11017_c0_seq1	GO:0004811	GO:0005524	GO:0008033	GO:0009691	GO:0009824
comp11019_c0_seq1	GO:0004674	GO:0004713	GO:0004872	GO:0005515	GO:0005524	GO:0005886	GO:0006468	GO:0016021
comp11030_c0_seq1	GO:0005886	GO:0008643	GO:0015293	GO:0016021	GO:0022891	GO:0055085
comp110368_c0_seq1	GO:0005249	GO:0005516	GO:0005886	GO:0006813	GO:0016021	GO:0030552	GO:0030553	GO:0046686	GO:0055085
comp11043_c0_seq1	GO:0005768	GO:0005886	GO:0015031	GO:0016021	GO:0016192
comp110473_c0_seq1	GO:0005515	GO:0006461	GO:0008270	GO:0016021
comp11049_c0_seq1	GO:0003841	GO:0004366	GO:0005739	GO:0008654	GO:0016021	GO:0048235
comp11052_c0_seq1	GO:0004601	GO:0005506	GO:0005509	GO:0009055	GO:0016021	GO:0050660	GO:0050664	GO:0055114
comp110830_c0_seq1	GO:0005507	GO:0008471	GO:0046274	GO:0048046	GO:0055114
comp11085_c0_seq1	GO:0005576	GO:0005886	GO:0007047	GO:0008810	GO:0009505	GO:0030245
comp11103_c0_seq1	GO:0005634	GO:0008270	GO:0045449
comp111043_c0_seq1	GO:0005524	GO:0005737	GO:0006260	GO:0006457	GO:0009408	GO:0031072	GO:0046872	GO:0051082
comp11113_c0_seq1	GO:0004252	GO:0005524	GO:0005739	GO:0006508	GO:0008270	GO:0009535	GO:0009840	GO:0050897
comp11142_c0_seq1	GO:0005375	GO:0006825	GO:0016021	GO:0048235	GO:0048364
comp11171_c0_seq1	GO:0005886	GO:0006810	GO:0007267	GO:0048032
comp11178_c0_seq1	GO:0005634	GO:0006350	GO:0016491	GO:0016575	GO:0045449	GO:0048364	GO:0051568	GO:0055114
comp11185_c0_seq1	GO:0005739
comp11207_c0_seq1	GO:0000139	GO:0005783	GO:0005886	GO:0007047	GO:0009409	GO:0016021	GO:0016757
comp11216_c0_seq1	GO:0005739
comp11233_c0_seq2	GO:0004084	GO:0009082	GO:0009507
comp112371_c0_seq1	GO:0005509
comp11246_c0_seq1	GO:0005739	GO:0016020
comp11250_c0_seq2	GO:0004672	GO:0004872	GO:0005515	GO:0005524	GO:0005886	GO:0006468	GO:0016021
comp11254_c0_seq1	GO:0009507
comp11258_c0_seq1	GO:0005507	GO:0005615	GO:0016491	GO:0055114
comp11259_c0_seq1	GO:0004674	GO:0004872	GO:0005524	GO:0006468	GO:0016021	GO:0042803
comp11264_c0_seq1	GO:0005634	GO:0005737	GO:0009408	GO:0016925	GO:0031386
comp11265_c0_seq1	GO:0005634	GO:0006350	GO:0045449
comp112677_c0_seq1	GO:0000139	GO:0005783	GO:0005886	GO:0007047	GO:0009409	GO:0016021	GO:0016757
comp11268_c0_seq1	GO:0000373	GO:0003723	GO:0006397	GO:0009570	GO:0030529
comp11269_c0_seq1	GO:0008270	GO:0009409	GO:0009570	GO:0009579	GO:0009941	GO:0010319	GO:0016491	GO:0048046	GO:0055114
comp11280_c0_seq1	GO:0003676	GO:0003724	GO:0005524	GO:0005634	GO:0006397	GO:0008026	GO:0008380
comp11283_c0_seq2	GO:0000148	GO:0003843	GO:0006075	GO:0007047	GO:0008360	GO:0016021
comp11284_c0_seq1	GO:0005730	GO:0030529	GO:0042254
comp11293_c0_seq2	GO:0005737	GO:0009117	GO:0046872	GO:0047429
comp11294_c0_seq1	GO:0000139	GO:0016021
comp113049_c0_seq1	GO:0003855	GO:0004764	GO:0009073	GO:0009570	GO:0009793	GO:0050661	GO:0055114
comp11308_c0_seq1	GO:0003993	GO:0005576	GO:0046872
comp11324_c0_seq1	GO:0003700	GO:0005634	GO:0006350	GO:0006355	GO:0009908	GO:0030154	GO:0043565
comp11325_c0_seq1	GO:0005743	GO:0006810	GO:0006979	GO:0008137	GO:0008270	GO:0022900	GO:0045271	GO:0051287	GO:0051537
comp11330_c0_seq1	GO:0005634	GO:0031072	GO:0048471
comp11342_c0_seq1	GO:0005578	GO:0005975	GO:0009505	GO:0010214	GO:0046556	GO:0048046
comp11348_c0_seq1	GO:0003700	GO:0005634	GO:0006350	GO:0006355	GO:0009873
comp11357_c0_seq1	GO:0004650	GO:0005975	GO:0016021
comp11362_c0_seq1	GO:0003677	GO:0005634	GO:0006350	GO:0030528	GO:0045449
comp113623_c0_seq1	GO:0003677	GO:0005634	GO:0006350	GO:0007275	GO:0045449
comp11363_c0_seq1	GO:0009507
comp11366_c0_seq1	GO:0005524	GO:0005886	GO:0008559	GO:0016021	GO:0055085
comp11371_c0_seq1	GO:0004821	GO:0005524	GO:0005737	GO:0006427	GO:0016211
comp11378_c0_seq1	GO:0000777	GO:0005515	GO:0006350	GO:0016563	GO:0016568	GO:0016604	GO:0045449	GO:0050773
comp11381_c0_seq2	GO:0000786	GO:0003677	GO:0005634	GO:0006334
comp11389_c0_seq1	GO:0000166	GO:0003723	GO:0005515	GO:0006397	GO:0008380	GO:0016607	GO:0035061
comp11390_c0_seq1	GO:0004055	GO:0005524	GO:0006526	GO:0009570
comp11392_c0_seq1	GO:0009058	GO:0016157
comp11394_c0_seq1	GO:0005094	GO:0005096	GO:0005515	GO:0005737	GO:0009932	GO:0010053
comp11396_c0_seq2	GO:0000162	GO:0004425	GO:0005507	GO:0009507
comp11403_c0_seq1	GO:0005484	GO:0005886	GO:0006612	GO:0008565	GO:0016021
comp114108_c0_seq1	GO:0005783	GO:0005792	GO:0008610	GO:0016021	GO:0047196
comp11413_c0_seq1	GO:0003684	GO:0005634	GO:0006289	GO:0009409	GO:0043130	GO:0043161	GO:0070628
comp11420_c0_seq1	GO:0004222	GO:0005524	GO:0005743	GO:0006508	GO:0009535	GO:0016021	GO:0017111	GO:0030163	GO:0046872
comp11422_c0_seq2	GO:0015996	GO:0031969	GO:0047746
comp11425_c0_seq1	GO:0003777	GO:0005524	GO:0005813	GO:0005874	GO:0006810	GO:0007018
comp11426_c0_seq1	GO:0004869
comp11434_c0_seq1	GO:0005777	GO:0008465	GO:0009854	GO:0051287	GO:0055114
comp114392_c0_seq1	GO:0005315	GO:0005886	GO:0006817	GO:0015293	GO:0016021
comp11446_c0_seq1	GO:0009522	GO:0009523	GO:0009535	GO:0009765	GO:0016021	GO:0016168	GO:0018298	GO:0046872
comp11450_c0_seq1	GO:0004022	GO:0005737	GO:0008270	GO:0055114
comp11451_c0_seq1	GO:0005488	GO:0009507
comp11462_c0_seq1	GO:0000118	GO:0000122	GO:0000792	GO:0003682	GO:0003696	GO:0003729	GO:0005737	GO:0006350	GO:0008327	GO:0016564	GO:0030177	GO:0035197	GO:0042127	GO:0042711	GO:0043623	GO:0070742
comp11464_c0_seq3	GO:0004467	GO:0005524	GO:0005737	GO:0016207	GO:0031956	GO:0046949	GO:0080110
comp11468_c0_seq3	GO:0005576	GO:0016042	GO:0016788
comp11471_c0_seq1	GO:0005524	GO:0005737	GO:0006260	GO:0006457	GO:0009408	GO:0031072	GO:0046872	GO:0051082
comp11483_c0_seq1	GO:0000299	GO:0000911	GO:0005515	GO:0005886	GO:0006944	GO:0009504	GO:0009507	GO:0009612	GO:0015031	GO:0016192	GO:0051707
comp114866_c0_seq1	GO:0005739
comp11491_c0_seq1	GO:0005773	GO:0009555	GO:0010027	GO:0016871	GO:0019745
comp114912_c0_seq1	GO:0003677	GO:0005634	GO:0006350	GO:0010072	GO:0010160	GO:0010223	GO:0045449	GO:0048366	GO:0048504
comp11497_c0_seq1	GO:0005198	GO:0005515	GO:0006886	GO:0016192	GO:0030117	GO:0030663
comp11499_c0_seq1	GO:0003677	GO:0005634	GO:0008270
comp11508_c0_seq2	GO:0000139	GO:0005529	GO:0006486	GO:0010488	GO:0010493	GO:0016021
comp11510_c0_seq2	GO:0000159	GO:0005634	GO:0005829	GO:0007165	GO:0008601
comp11511_c2_seq1	GO:0003677	GO:0005634	GO:0005737	GO:0006350	GO:0045449	GO:0046686
comp115143_c0_seq1	GO:0003700	GO:0005515	GO:0005634	GO:0006350	GO:0006355	GO:0008285	GO:0009640	GO:0010073	GO:0010227	GO:0010228	GO:0010371	GO:0043565
comp11520_c0_seq1	GO:0008643	GO:0015293	GO:0016021	GO:0022891	GO:0055085
comp115225_c0_seq1	GO:0005216	GO:0005516	GO:0005886	GO:0006811	GO:0016021	GO:0030552	GO:0030553	GO:0055085
comp115249_c0_seq1	GO:0004497	GO:0009055	GO:0020037	GO:0055114
comp115302_c0_seq1	GO:0005524	GO:0005886	GO:0008559	GO:0016021	GO:0055085
comp115380_c0_seq1	GO:0003700	GO:0005515	GO:0005634	GO:0006350	GO:0009873	GO:0010200	GO:0010843	GO:0016036	GO:0016481
comp11540_c0_seq1	GO:0003677	GO:0005634	GO:0006350	GO:0045449
comp11545_c0_seq1	GO:0003677	GO:0003964	GO:0004190	GO:0004519	GO:0008270	GO:0015074
comp11548_c0_seq1	GO:0004707	GO:0005524	GO:0006468
comp115484_c0_seq1	GO:0004601	GO:0005576	GO:0020037	GO:0042744	GO:0055114
comp115490_c0_seq1	GO:0006457	GO:0016021	GO:0031072	GO:0051082
comp11552_c0_seq1	GO:0000152	GO:0004842	GO:0005737	GO:0006281	GO:0008270	GO:0009585	GO:0009641	GO:0009647	GO:0010119	GO:0042802	GO:0046283	GO:0048573
comp11563_c0_seq1	GO:0003677	GO:0005634	GO:0006350	GO:0009611	GO:0009788	GO:0016563	GO:0045449
comp11577_c0_seq1	GO:0005886	GO:0009507
comp11580_c0_seq1	GO:0003746	GO:0005853	GO:0006414
comp115807_c0_seq1	GO:0004197	GO:0006508	GO:0006917
comp11586_c0_seq1	GO:0003723	GO:0005634
comp11599_c0_seq1	GO:0008115	GO:0046653	GO:0055114
comp11607_c0_seq1	GO:0001709	GO:0003677	GO:0003723	GO:0006397	GO:0008270	GO:0009908	GO:0016607
comp11609_c0_seq1	GO:0005525	GO:0005783	GO:0005794	GO:0006886	GO:0016192
comp11611_c0_seq1	GO:0000049	GO:0004825	GO:0005524	GO:0005737	GO:0006431
comp116119_c0_seq1	GO:0004445	GO:0046872
comp11615_c0_seq1	GO:0004802	GO:0008152	GO:0009535	GO:0046872
comp1162_c0_seq1	GO:0004565	GO:0005975	GO:0043169	GO:0048046
comp11621_c0_seq2	GO:0003735	GO:0005840	GO:0006412	GO:0009507	GO:0019843
comp116270_c0_seq1	GO:0003700	GO:0005634	GO:0006350	GO:0016566	GO:0032582
comp11652_c0_seq1	GO:0003700	GO:0005634	GO:0006350	GO:0006355	GO:0006950	GO:0043565
comp11654_c0_seq1	GO:0003677	GO:0005634	GO:0006350	GO:0045449	GO:0046872
comp11658_c1_seq1	GO:0004725	GO:0016311
comp11664_c0_seq3	GO:0005634	GO:0008270
comp11666_c0_seq1	GO:0005739	GO:0009651	GO:0050897
comp1167_c0_seq1	GO:0005739
comp11670_c0_seq1	GO:0004497	GO:0009055	GO:0016020	GO:0020037	GO:0055114
comp116771_c0_seq1	GO:0005739
comp11686_c0_seq1	GO:0004222	GO:0005524	GO:0006508	GO:0009535	GO:0016021	GO:0017111	GO:0030163	GO:0046872
comp11689_c0_seq1	GO:0005975	GO:0008422	GO:0043169
comp11691_c0_seq1	GO:0004674	GO:0005524	GO:0005737	GO:0006468	GO:0009506
comp11692_c0_seq1	GO:0003922	GO:0004066	GO:0005524	GO:0006177	GO:0006529	GO:0006541
comp11695_c0_seq3	GO:0004842	GO:0005634	GO:0005737	GO:0009409	GO:0016481	GO:0016567	GO:0046872
comp11713_c0_seq1	GO:0004713	GO:0004872	GO:0005515	GO:0005524	GO:0005886	GO:0006468	GO:0016021
comp117155_c0_seq1	GO:0005524	GO:0006810	GO:0016021	GO:0016887
comp11719_c0_seq1	GO:0005483	GO:0005802	GO:0005886	GO:0006623	GO:0016021	GO:0031902
comp11728_c0_seq2	GO:0004398	GO:0019752	GO:0030170
comp11731_c0_seq3	GO:0004674	GO:0004872	GO:0005515	GO:0005524	GO:0006468
comp11745_c0_seq1	GO:0005515	GO:0005794	GO:0006886	GO:0016192	GO:0030131	GO:0030665
comp11748_c0_seq1	GO:0008270	GO:0045551	GO:0055114
comp11749_c0_seq1	GO:0000502	GO:0005524	GO:0005634	GO:0005737	GO:0009553	GO:0009555	GO:0010498	GO:0017111
comp117497_c0_seq1	GO:0005488
comp11751_c0_seq1	GO:0005267	GO:0006813	GO:0009705	GO:0016021
comp11759_c0_seq1	GO:0005576	GO:0009505	GO:0016042	GO:0016788
comp117613_c0_seq1	GO:0000151	GO:0002679	GO:0004842	GO:0005488	GO:0005829	GO:0009414	GO:0010200	GO:0051865
comp117629_c0_seq1	GO:0005509	GO:0005513	GO:0005515	GO:0005737	GO:0005886	GO:0030007	GO:0042539
comp11770_c0_seq1	GO:0000287	GO:0004614	GO:0005634	GO:0005829	GO:0005886	GO:0006006	GO:0046686
comp11770_c1_seq1	GO:0000287	GO:0004614	GO:0005737	GO:0006006
comp117717_c0_seq1	GO:0003677	GO:0005634	GO:0006350	GO:0006355	GO:0016564
comp117739_c0_seq1	GO:0005576	GO:0006952	GO:0009607
comp11774_c1_seq1	GO:0003849	GO:0009073	GO:0009507
comp117768_c0_seq1	GO:0004565	GO:0005975	GO:0043169	GO:0048046
comp11783_c0_seq1	GO:0003700	GO:0005634	GO:0006110	GO:0006350	GO:0006355	GO:0009744	GO:0009873	GO:0019432
comp11794_c0_seq1	GO:0004356	GO:0005524	GO:0005737	GO:0006542
comp117973_c0_seq1	GO:0010199
comp11798_c0_seq2	GO:0004674	GO:0005515	GO:0005524	GO:0009816	GO:0046777
comp11806_c0_seq1	GO:0003723	GO:0003743	GO:0006413
comp118070_c0_seq1	GO:0005515	GO:0005524	GO:0006915	GO:0006952
comp11808_c0_seq1	GO:0003735	GO:0005840	GO:0006412
comp11812_c0_seq3	GO:0008612	GO:0019135	GO:0046872	GO:0055114
comp11813_c0_seq1	GO:0000166	GO:0003723	GO:0009651
comp11814_c0_seq1	GO:0005622	GO:0008270	GO:0045449
comp11816_c0_seq1	GO:0000151	GO:0004842	GO:0005488	GO:0010200	GO:0016567
comp11825_c0_seq1	GO:0008270	GO:0009409	GO:0009570	GO:0009579	GO:0009941	GO:0010319	GO:0016491	GO:0048046	GO:0055114
comp11830_c0_seq1	GO:0004721	GO:0005634	GO:0005737	GO:0006397
comp11831_c0_seq1	GO:0005516	GO:0005886	GO:0008219	GO:0009817	GO:0016021
comp11838_c0_seq1	GO:0003735	GO:0006412	GO:0022625
comp11843_c0_seq1	GO:0009507
comp11846_c0_seq1	GO:0005506	GO:0005789	GO:0006633	GO:0016021	GO:0016126	GO:0050046	GO:0055114
comp118502_c0_seq1	GO:0005576	GO:0016042	GO:0016788
comp11864_c0_seq1	GO:0005886	GO:0006865	GO:0015171	GO:0015293	GO:0016021
comp11870_c0_seq1	GO:0008415	GO:0009813	GO:0016210
comp118724_c0_seq1	GO:0003677	GO:0005515	GO:0005634	GO:0006350	GO:0008270	GO:0045449	GO:0048510
comp118832_c0_seq1	GO:0003723	GO:0003743	GO:0005524	GO:0005737	GO:0006412	GO:0008026
comp11888_c0_seq1	GO:0004674	GO:0004713	GO:0004872	GO:0005515	GO:0005524	GO:0006468	GO:0016021
comp118900_c0_seq1	GO:0004601	GO:0005576	GO:0020037	GO:0042744	GO:0055114
comp11894_c0_seq1	GO:0005488	GO:0005829	GO:0006561	GO:0009408	GO:0009414	GO:0009688	GO:0010115	GO:0010182	GO:0010301	GO:0055114
comp11899_c0_seq1	GO:0004842	GO:0005524	GO:0043687	GO:0051246
comp119005_c0_seq1	GO:0005789	GO:0009055	GO:0009813	GO:0016021	GO:0016711	GO:0020037	GO:0055114
comp119100_c0_seq1	GO:0004338	GO:0004565	GO:0005975	GO:0033907	GO:0043169	GO:0047701	GO:0080083
comp11917_c0_seq2	GO:0004674	GO:0004713	GO:0004872	GO:0005515	GO:0005524	GO:0006468	GO:0016021
comp119172_c0_seq1	GO:0005506	GO:0016702	GO:0045543	GO:0055114
comp11922_c0_seq1	GO:0005524	GO:0006810	GO:0009941	GO:0016887
comp119230_c0_seq1	GO:0008519	GO:0015696	GO:0016021	GO:0055085
comp119237_c0_seq1	GO:0004089	GO:0008270	GO:0009570	GO:0015976
comp119327_c0_seq1	GO:0005576	GO:0016042	GO:0016298
comp119351_c0_seq1	GO:0000036	GO:0005737	GO:0006633	GO:0031177	GO:0048037
comp119421_c0_seq1	GO:0005515	GO:0005524	GO:0006915	GO:0006952
comp11965_c0_seq1	GO:0006970	GO:0009414	GO:0009631	GO:0009737	GO:0010286	GO:0050832
comp119685_c0_seq1	GO:0004497	GO:0009055	GO:0016021	GO:0020037	GO:0055114
comp11974_c0_seq1	GO:0005975	GO:0008422	GO:0043169
comp11977_c0_seq1	GO:0003700	GO:0005634	GO:0006350	GO:0006355	GO:0009414	GO:0009651	GO:0009873	GO:0010017
comp11984_c0_seq1	GO:0004455	GO:0005507	GO:0005618	GO:0005739	GO:0009082	GO:0009570	GO:0009941	GO:0046686	GO:0048046	GO:0050662	GO:0055114
comp11986_c0_seq2	GO:0005507	GO:0005759	GO:0006810	GO:0009055	GO:0020037	GO:0022900	GO:0070469
comp11996_c0_seq1	GO:0005739
comp119960_c0_seq1	GO:0005886	GO:0006807	GO:0015031	GO:0016021	GO:0042936	GO:0042937	GO:0042938	GO:0042939
comp11998_c0_seq1	GO:0004674	GO:0004713	GO:0005524	GO:0005886	GO:0006468	GO:0016021
comp12000_c0_seq1	GO:0005886	GO:0009834	GO:0031225
comp12009_c0_seq1	GO:0004151	GO:0005739	GO:0006221	GO:0009507	GO:0019856	GO:0046872
comp12010_c0_seq1	GO:0000287	GO:0004019	GO:0005525	GO:0006167	GO:0009570	GO:0046686	GO:0048046
comp12011_c0_seq1	GO:0004347	GO:0005737	GO:0006094	GO:0006096
comp12014_c0_seq2	GO:0005506	GO:0009535	GO:0009706	GO:0010277	GO:0015995	GO:0016705	GO:0051537	GO:0055114
comp12015_c0_seq1	GO:0004650	GO:0005576	GO:0005618	GO:0007047	GO:0008152	GO:0009556
comp12028_c0_seq1	GO:0004713	GO:0004872	GO:0005515	GO:0005524	GO:0005886	GO:0006468	GO:0016021	GO:0031348
comp12029_c0_seq1	GO:0003700	GO:0005634	GO:0006350	GO:0006355	GO:0008270	GO:0043565
comp12034_c0_seq1	GO:0003985	GO:0005737	GO:0008152	GO:0046872
comp12036_c0_seq1	GO:0005515	GO:0005886
comp12037_c0_seq1	GO:0004364	GO:0006950
comp12041_c0_seq2	GO:0004190	GO:0005773	GO:0006508	GO:0006629
comp12042_c0_seq1	GO:0004784	GO:0005759	GO:0006801	GO:0046872	GO:0055114
comp12047_c0_seq1	GO:0005515	GO:0005783	GO:0005886	GO:0010008	GO:0016021	GO:0016192
comp12049_c0_seq1	GO:0003777	GO:0005524	GO:0005737	GO:0005874	GO:0006810	GO:0007018
comp120494_c0_seq1	GO:0009451	GO:0009507
comp12063_c0_seq1	GO:0005525	GO:0005794	GO:0006471	GO:0006886	GO:0007264	GO:0016192
comp12064_c0_seq2	GO:0000287	GO:0004749	GO:0005524	GO:0009116	GO:0009165	GO:0016301
comp12075_c0_seq1	GO:0005743	GO:0006810	GO:0008121	GO:0016021	GO:0022900	GO:0046872	GO:0051537	GO:0070469
comp12078_c0_seq1	GO:0005198	GO:0005739	GO:0016226	GO:0046872	GO:0051536
comp12082_c0_seq1	GO:0007267	GO:0010052	GO:0010375
comp12083_c0_seq1	GO:0004185	GO:0005576	GO:0005773	GO:0006508
comp12099_c0_seq1	GO:0003735	GO:0005515	GO:0005618	GO:0005730	GO:0005773	GO:0005886	GO:0006413	GO:0019843	GO:0022627
comp12102_c0_seq1	GO:0003735	GO:0005840	GO:0006412
comp12105_c0_seq1	GO:0003677	GO:0005515	GO:0005634	GO:0006350	GO:0009611	GO:0009651	GO:0009737	GO:0009751	GO:0009800	GO:0009892	GO:0045449
comp12106_c0_seq1	GO:0005789	GO:0005886	GO:0016021
comp12110_c0_seq1	GO:0003755	GO:0005516	GO:0005634	GO:0005737	GO:0006457	GO:0009408	GO:0009611	GO:0046686
comp121137_c0_seq1	GO:0004871	GO:0005515	GO:0005886	GO:0009416
comp12114_c0_seq1	GO:0003872	GO:0005515	GO:0005524	GO:0005945	GO:0006096
comp12114_c1_seq1	GO:0003872	GO:0005515	GO:0005524	GO:0005945	GO:0006096
comp12115_c0_seq1	GO:0006869	GO:0008289
comp121201_c0_seq1	GO:0005524	GO:0006810	GO:0016021	GO:0016887
comp12127_c0_seq1	GO:0003700	GO:0005515	GO:0005634	GO:0006350	GO:0009408	GO:0009409	GO:0009414	GO:0009651	GO:0010120	GO:0010200	GO:0042742	GO:0043565	GO:0045449	GO:0050832
comp12135_c0_seq1	GO:0008152	GO:0050505
comp12139_c0_seq1	GO:0003735	GO:0005840	GO:0006412
comp12140_c0_seq2	GO:0004674	GO:0004713	GO:0004872	GO:0005515	GO:0005524	GO:0005886	GO:0006468	GO:0016021
comp12149_c0_seq2	GO:0004721	GO:0005634	GO:0005886	GO:0006470	GO:0010161	GO:0046872
comp121559_c0_seq1	GO:0000287	GO:0004012	GO:0005524	GO:0006754	GO:0015662	GO:0015914	GO:0016021
comp121603_c0_seq1	GO:0003735	GO:0005840	GO:0006412
comp121607_c0_seq1	GO:0008519	GO:0015696	GO:0016021	GO:0055085
comp12162_c0_seq1	GO:0003993	GO:0005576	GO:0046872
comp12163_c0_seq1	GO:0005507	GO:0006810	GO:0009055	GO:0009535	GO:0022900
comp12164_c0_seq1	GO:0003735	GO:0005730	GO:0005773	GO:0005783	GO:0005886	GO:0006412	GO:0009507	GO:0022625
comp1217_c0_seq1	GO:0009820	GO:0050529
comp12172_c0_seq1	GO:0004722	GO:0006470	GO:0008287	GO:0046872
comp12174_c0_seq3	GO:0005198	GO:0005506	GO:0009570	GO:0009658	GO:0016226	GO:0051537
comp12175_c0_seq3	GO:0005488	GO:0008839	GO:0009570	GO:0019684	GO:0019877	GO:0055114
comp12181_c0_seq1	GO:0003779	GO:0005634	GO:0008290	GO:0030036	GO:0051693
comp12184_c0_seq1	GO:0004674	GO:0004872	GO:0005515	GO:0005524	GO:0006468	GO:0009960	GO:0016021
comp12189_c0_seq3	GO:0005215	GO:0006810	GO:0016021
comp12194_c0_seq2	GO:0006144	GO:0008270	GO:0008892
comp12195_c0_seq1	GO:0004674	GO:0004872	GO:0005524	GO:0006468	GO:0016021
comp12196_c0_seq1	GO:0005886	GO:0006865	GO:0015171	GO:0015293	GO:0016021
comp12199_c0_seq3	GO:0009507
comp12207_c0_seq1	GO:0004084	GO:0009081
comp12218_c0_seq1	GO:0005739
comp12222_c0_seq1	GO:0005507	GO:0005524	GO:0005739	GO:0006457	GO:0009408
comp12227_c0_seq1	GO:0003735	GO:0005730	GO:0006412	GO:0016020	GO:0019843	GO:0022627
comp12231_c0_seq3	GO:0005739
comp12235_c0_seq1	GO:0005089	GO:0005515	GO:0009860	GO:0016324
comp12237_c0_seq1	GO:0003677	GO:0003964	GO:0004190	GO:0004519	GO:0008270	GO:0015074
comp12240_c0_seq1	GO:0000151	GO:0004842	GO:0005488	GO:0016567
comp122428_c0_seq1	GO:0004601	GO:0005576	GO:0020037	GO:0042744	GO:0055114
comp12249_c0_seq1	GO:0004553	GO:0005578	GO:0005618	GO:0005975
comp12250_c0_seq1	GO:0000266	GO:0003774	GO:0003924	GO:0005515	GO:0005525	GO:0005739	GO:0005777	GO:0005829	GO:0007049	GO:0009791	GO:0009941	GO:0016020	GO:0016559	GO:0035091	GO:0051301
comp12256_c0_seq1	GO:0005515	GO:0005524	GO:0005886	GO:0008219	GO:0009409	GO:0009570	GO:0009627	GO:0009941	GO:0010319	GO:0022626	GO:0048046	GO:0051085
comp12261_c0_seq1	GO:0005739
comp122634_c0_seq1	GO:0005975	GO:0008422	GO:0043169
comp12264_c0_seq1	GO:0008152	GO:0047213
comp12271_c0_seq1	GO:0005840
comp12284_c0_seq1	GO:0005739
comp12298_c0_seq1	GO:0005515	GO:0005737	GO:0006810	GO:0009055	GO:0009863	GO:0009867	GO:0015035	GO:0022900	GO:0045454
comp12307_c0_seq1	GO:0006869
comp12312_c0_seq1	GO:0003735	GO:0005840	GO:0006412
comp12315_c0_seq2	GO:0009535	GO:0015986	GO:0045261	GO:0046933	GO:0046961
comp12318_c0_seq1	GO:0005634	GO:0008270
comp12321_c0_seq2	GO:0004674	GO:0005524	GO:0006468
comp12322_c0_seq1	GO:0003756	GO:0005788	GO:0045454
comp12326_c0_seq2	GO:0009399	GO:0009877	GO:0016021
comp12332_c0_seq1	GO:0004674	GO:0005524	GO:0006468
comp12334_c0_seq1	GO:0004222	GO:0005524	GO:0006508	GO:0009535	GO:0010304	GO:0016021	GO:0017111	GO:0046872
comp123363_c0_seq1	GO:0005488	GO:0016491	GO:0055114
comp123378_c0_seq1	GO:0004872	GO:0005634	GO:0005737	GO:0009738	GO:0010427	GO:0042803
comp12338_c0_seq1	GO:0005267	GO:0005774	GO:0006813	GO:0010029	GO:0010119	GO:0016021	GO:0030007	GO:0051260
comp12344_c0_seq1	GO:0003735	GO:0005840	GO:0006412
comp12349_c0_seq1	GO:0005215	GO:0005488	GO:0005743	GO:0016021	GO:0055085
comp12363_c0_seq2	GO:0000162	GO:0004049	GO:0005950	GO:0009507	GO:0009723	GO:0009851	GO:0010386
comp12367_c0_seq1	GO:0003735	GO:0005840	GO:0006414	GO:0042254
comp12372_c0_seq1	GO:0000079	GO:0004693	GO:0005515	GO:0005524	GO:0005634	GO:0005829	GO:0006468	GO:0007049	GO:0008353	GO:0010078	GO:0019912	GO:0051301
comp12374_c1_seq1	GO:0006869
comp123771_c0_seq1	GO:0016853
comp12378_c0_seq1	GO:0000786	GO:0003677	GO:0005634	GO:0006334
comp12380_c0_seq1	GO:0000139	GO:0005634	GO:0007047	GO:0016021	GO:0016757
comp12388_c0_seq2	GO:0000287	GO:0005524	GO:0005634	GO:0005737	GO:0009611	GO:0032957	GO:0035300	GO:0047325
comp12391_c0_seq1	GO:0004364	GO:0009734
comp12402_c0_seq1	GO:0004475	GO:0005525	GO:0009058
comp12417_c0_seq1	GO:0005524	GO:0005737	GO:0006260	GO:0006457	GO:0009408	GO:0031072	GO:0046872	GO:0051082
comp12435_c0_seq2	GO:0004560	GO:0006629	GO:0009505	GO:0016788	GO:0048046
comp12448_c0_seq1	GO:0005739
comp12475_c0_seq1	GO:0003993	GO:0005576	GO:0046872
comp12477_c0_seq1	GO:0004802	GO:0008152	GO:0009535	GO:0046872
comp12486_c0_seq1	GO:0008270	GO:0009809	GO:0045551	GO:0048037	GO:0055114
comp12487_c0_seq1	GO:0004674	GO:0004872	GO:0005524	GO:0005886	GO:0006468	GO:0016021
comp12488_c0_seq1	GO:0003677	GO:0004386	GO:0005524	GO:0009553	GO:0016049	GO:0016585	GO:0031491	GO:0043044
comp12492_c0_seq1	GO:0016021
comp12499_c0_seq1	GO:0003677	GO:0005634	GO:0006350	GO:0030528	GO:0045449
comp12505_c0_seq2	GO:0003700	GO:0005634	GO:0006350	GO:0006355	GO:0009855	GO:0009944	GO:0010072	GO:0030154	GO:0043565	GO:0080060
comp12515_c0_seq1	GO:0005484	GO:0005886	GO:0006612	GO:0009737	GO:0009863	GO:0009867	GO:0010363	GO:0016021	GO:0016192	GO:0043069	GO:0043495	GO:0050832	GO:0051245
comp12517_c0_seq2	GO:0005198	GO:0005515	GO:0005739	GO:0006886	GO:0016192	GO:0030130	GO:0030132	GO:0042470
comp12519_c0_seq1	GO:0004674	GO:0005509	GO:0005515	GO:0005524	GO:0005634	GO:0005773	GO:0005886	GO:0006468	GO:0009738	GO:0010119	GO:0010359
comp12523_c0_seq2	GO:0003700	GO:0005634	GO:0006350	GO:0006355	GO:0009637	GO:0016563	GO:0030308	GO:0043565	GO:0045941	GO:0048510	GO:0048573
comp12528_c0_seq2	GO:0004674	GO:0004713	GO:0005524	GO:0005886	GO:0006468	GO:0009507
comp12530_c0_seq1	GO:0009505	GO:0009506	GO:0046658	GO:0052543	GO:0080087
comp12535_c0_seq1	GO:0000139	GO:0005529	GO:0006486	GO:0010488	GO:0010493	GO:0016021
comp12539_c0_seq1	GO:0005634	GO:0008270
comp12540_c0_seq1	GO:0000812	GO:0005829	GO:0043486	GO:0046872
comp125497_c0_seq1	GO:0005507	GO:0008471	GO:0046274	GO:0048046	GO:0055114
comp12550_c1_seq4	GO:0003779	GO:0005622
comp12556_c0_seq1	GO:0004322	GO:0006826	GO:0006879	GO:0008199	GO:0009507	GO:0055114
comp12573_c0_seq1	GO:0000105	GO:0004477	GO:0004488	GO:0005488	GO:0006164	GO:0006730	GO:0009086	GO:0009396	GO:0055114
comp125790_c0_seq1	GO:0003677	GO:0004190	GO:0005524	GO:0008270	GO:0015074
comp12585_c0_seq2	GO:0005576	GO:0005618	GO:0005975	GO:0006952	GO:0007047	GO:0042973	GO:0043169	GO:0046658
comp125893_c0_seq1	GO:0005515	GO:0005524	GO:0006915	GO:0006952
comp12593_c0_seq1	GO:0006952	GO:0009607
comp12604_c0_seq1	GO:0006508	GO:0008236	GO:0009535	GO:0009941	GO:0010027	GO:0016021
comp126045_c0_seq1	GO:0009535	GO:0016021	GO:0017004
comp126082_c0_seq1	GO:0004029	GO:0005829	GO:0009699	GO:0050269	GO:0055114
comp126167_c0_seq1	GO:0004842	GO:0005515	GO:0008270	GO:0016021
comp12619_c0_seq1	GO:0007047	GO:0008415	GO:0010345
comp126201_c0_seq1	GO:0000155	GO:0005524	GO:0005634	GO:0006350	GO:0006355	GO:0007600	GO:0008020	GO:0009585	GO:0009883	GO:0016020	GO:0017006	GO:0018106	GO:0018298	GO:0042803
comp126222_c0_seq1	GO:0003825	GO:0004805	GO:0005992
comp12624_c0_seq2	GO:0004871	GO:0005515	GO:0007165	GO:0009638
comp12625_c0_seq1	GO:0003677	GO:0005634
comp12626_c0_seq1	GO:0003713	GO:0005730	GO:0005737	GO:0006350	GO:0043565	GO:0045941
comp12632_c0_seq1	GO:0000151	GO:0004842	GO:0005488	GO:0005634	GO:0016567
comp12635_c0_seq2	GO:0005515	GO:0005576	GO:0008150
comp126357_c0_seq1	GO:0004565	GO:0005529	GO:0005975	GO:0043169	GO:0048046
comp126434_c0_seq1	GO:0004674	GO:0004713	GO:0005524	GO:0006468	GO:0016021
comp126447_c0_seq1	GO:0000151	GO:0004842	GO:0005488	GO:0010200	GO:0016567
comp12647_c0_seq1	GO:0009507
comp126503_c0_seq1	GO:0004674	GO:0004872	GO:0005515	GO:0005524	GO:0006468	GO:0016021
comp126540_c0_seq1	GO:0005515	GO:0008270	GO:0016021
comp12658_c0_seq1	GO:0005524	GO:0005886	GO:0007049	GO:0017111
comp12663_c0_seq1	GO:0004784	GO:0006801	GO:0009507	GO:0046872	GO:0055114
comp12670_c0_seq1	GO:0003677	GO:0005634	GO:0006350	GO:0030528	GO:0045449
comp126758_c0_seq1	GO:0004252	GO:0006508	GO:0009505	GO:0042802	GO:0043086	GO:0048046	GO:0048359	GO:0080001
comp12679_c0_seq1	GO:0005507	GO:0005759	GO:0006810	GO:0009055	GO:0022900	GO:0050660
comp126842_c0_seq1	GO:0005739
comp12686_c0_seq1	GO:0003677	GO:0005634	GO:0006350	GO:0007275	GO:0016568	GO:0042802	GO:0045449
comp126899_c0_seq1	GO:0004366	GO:0008654	GO:0016021
comp12702_c0_seq1	GO:0003677	GO:0005634	GO:0006350	GO:0006355
comp12705_c0_seq1	GO:0005515	GO:0005634	GO:0008270	GO:0010099	GO:0010161
comp12709_c0_seq1	GO:0003746	GO:0005853	GO:0006414
comp1271_c0_seq1	GO:0000139	GO:0007047	GO:0009294	GO:0009617	GO:0016021	GO:0047259	GO:0051753
comp12711_c0_seq1	GO:0005576	GO:0016042	GO:0016788
comp12713_c0_seq1	GO:0000786	GO:0003677	GO:0005634	GO:0006334
comp12717_c0_seq2	GO:0005829	GO:0005886
comp12719_c0_seq1	GO:0005515	GO:0005789	GO:0005792	GO:0006810	GO:0016021	GO:0020037	GO:0022900
comp12721_c0_seq1	GO:0005524	GO:0005737	GO:0005886	GO:0006457	GO:0051082
comp12723_c0_seq2	GO:0004842	GO:0005524	GO:0006817	GO:0016036	GO:0043687	GO:0051246	GO:0055062
comp12723_c1_seq1	GO:0004842	GO:0005524	GO:0043687	GO:0051246
comp12729_c0_seq1	GO:0005488	GO:0005840	GO:0009570	GO:0044238
comp12732_c0_seq1	GO:0005198	GO:0005515	GO:0005886	GO:0006890	GO:0015031	GO:0030126
comp12735_c0_seq1	GO:0004176	GO:0004252	GO:0005524	GO:0005759	GO:0005777	GO:0006508	GO:0016560	GO:0040007	GO:0048527
comp12738_c0_seq3	GO:0004190	GO:0006508	GO:0046658
comp12741_c0_seq1	GO:0000239	GO:0001556	GO:0001673	GO:0003712	GO:0005524	GO:0006302	GO:0006366	GO:0007131	GO:0007141	GO:0007144	GO:0007286	GO:0017111	GO:0042802
comp12744_c0_seq1	GO:0003700	GO:0005634	GO:0006350	GO:0006355	GO:0009873	GO:0048573
comp12749_c0_seq1	GO:0005509	GO:0005886
comp127568_c0_seq1	GO:0008152	GO:0016758
comp12762_c0_seq1	GO:0004190	GO:0006508	GO:0006629
comp127623_c0_seq1	GO:0005524	GO:0006810	GO:0016021	GO:0016887
comp127650_c0_seq1	GO:0004364	GO:0009734
comp127658_c0_seq1	GO:0004674	GO:0005524	GO:0006468	GO:0016021
comp127698_c0_seq1	GO:0006857	GO:0015031	GO:0015198	GO:0016021	GO:0055085
comp1277_c0_seq1	GO:0009535	GO:0009543	GO:0009570
comp127714_c0_seq1	GO:0000139	GO:0007047	GO:0016021	GO:0016757
comp127722_c0_seq1	GO:0003700	GO:0005515	GO:0005634	GO:0005737	GO:0006350	GO:0008356	GO:0009956	GO:0032350	GO:0043565	GO:0045449	GO:0055072
comp127785_c0_seq1	GO:0003677	GO:0003964	GO:0004190	GO:0004519	GO:0008270	GO:0015074
comp12781_c0_seq1	GO:0005524	GO:0006897	GO:0007164	GO:0009827	GO:0009846	GO:0009860	GO:0010118	GO:0016308	GO:0016324	GO:0044445	GO:0046488
comp12783_c0_seq2	GO:0004674	GO:0005515	GO:0005524	GO:0006468	GO:0007165	GO:0009651	GO:0009705
comp127849_c0_seq1	GO:0009507
comp12787_c0_seq1	GO:0015031
comp12788_c0_seq1	GO:0000156	GO:0000160	GO:0003677	GO:0005634	GO:0006350	GO:0006355	GO:0009736	GO:0010380	GO:0031537	GO:0048367	GO:0080022
comp12793_c0_seq1	GO:0004190	GO:0005773	GO:0006508	GO:0006629
comp12795_c0_seq3	GO:0046658
comp128012_c0_seq1	GO:0005545	GO:0005794	GO:0005905	GO:0006897	GO:0030118	GO:0030136	GO:0030276	GO:0048268
comp12804_c0_seq2	GO:0003677	GO:0008270
comp12807_c0_seq1	GO:0004452	GO:0008299	GO:0015979	GO:0015995	GO:0016787	GO:0046872
comp128076_c0_seq1	GO:0005488
comp12811_c0_seq1	GO:0001510	GO:0003723	GO:0005515	GO:0005730	GO:0006364	GO:0008033	GO:0008168	GO:0030529
comp12812_c0_seq2	GO:0003677	GO:0005634	GO:0006350	GO:0045449
comp128144_c0_seq1	GO:0004506	GO:0016021	GO:0050660	GO:0055114
comp12817_c0_seq1	GO:0009507	GO:0010087	GO:0010305	GO:0010588	GO:0048366
comp12818_c0_seq1	GO:0000139	GO:0004427	GO:0005773	GO:0009678	GO:0015992	GO:0016021
comp12821_c1_seq1	GO:0005515	GO:0005576	GO:0009505	GO:0009737	GO:0009739	GO:0009741	GO:0009826
comp128261_c0_seq1	GO:0004792	GO:0009507
comp12829_c0_seq1	GO:0005634	GO:0006350	GO:0045449
comp128329_c0_seq1	GO:0009451	GO:0009507
comp12833_c0_seq1	GO:0005737	GO:0006807	GO:0050152
comp128382_c0_seq1	GO:0008610	GO:0016021	GO:0047196
comp12840_c0_seq1	GO:0004221	GO:0005634	GO:0006350	GO:0008234	GO:0045449
comp128403_c0_seq1	GO:0006066	GO:0007267	GO:0009553	GO:0010430	GO:0016614	GO:0050660
comp128432_c0_seq1	GO:0004871	GO:0005515	GO:0005886	GO:0009416
comp12845_c0_seq1	GO:0004497	GO:0009055	GO:0016021	GO:0020037	GO:0055114
comp12847_c0_seq1	GO:0006457	GO:0031072	GO:0051082
comp128516_c0_seq1	GO:0004568	GO:0006032	GO:0016998
comp12852_c0_seq1	GO:0003700	GO:0005634	GO:0006350	GO:0006355	GO:0043565
comp128568_c0_seq1	GO:0003700	GO:0005634	GO:0006350	GO:0006355	GO:0043481	GO:0043565	GO:0048364
comp12867_c0_seq1	GO:0000139	GO:0005515	GO:0005783	GO:0005829	GO:0006888	GO:0030008
comp12870_c0_seq4	GO:0005634	GO:0006350	GO:0009908	GO:0016481	GO:0030154	GO:0046982
comp12875_c0_seq1	GO:0004128	GO:0005741	GO:0005789	GO:0016021	GO:0055114
comp12879_c0_seq1	GO:0005524	GO:0006754	GO:0008551	GO:0016021	GO:0016463	GO:0030001	GO:0046872
comp12880_c0_seq1	GO:0009011	GO:0009501	GO:0009507	GO:0019252
comp12925_c0_seq1	GO:0005739
comp12937_c0_seq1	GO:0005216	GO:0005516	GO:0006811	GO:0009535	GO:0009624	GO:0016021	GO:0030552	GO:0030553	GO:0055085
comp12939_c0_seq1	GO:0008113	GO:0033743	GO:0046872	GO:0055114
comp129402_c0_seq1	GO:0005525	GO:0005886	GO:0007264	GO:0015031
comp12941_c0_seq1	GO:0004185	GO:0005576	GO:0006508
comp12942_c0_seq1	GO:0005634
comp12944_c0_seq1	GO:0004721	GO:0006950	GO:0046872
comp12946_c0_seq1	GO:0003677	GO:0004386	GO:0005515	GO:0005524	GO:0005634	GO:0005739	GO:0006950	GO:0008270
comp12947_c0_seq2	GO:0005524	GO:0009570
comp12956_c0_seq1	GO:0003735	GO:0005840	GO:0006412
comp12962_c0_seq1	GO:0004565	GO:0005515	GO:0005529	GO:0005975	GO:0043169	GO:0048046
comp129624_c0_seq1	GO:0003677	GO:0005634	GO:0005737	GO:0006350	GO:0009644	GO:0009962	GO:0016563	GO:0045941
comp12966_c0_seq1	GO:0000139	GO:0007047	GO:0009294	GO:0009617	GO:0016021	GO:0047259	GO:0051753
comp12970_c0_seq1	GO:0005634	GO:0006350	GO:0008270	GO:0009409	GO:0030154	GO:0045449	GO:0048441
comp12972_c0_seq1	GO:0005634	GO:0008270	GO:0045449
comp129726_c0_seq1	GO:0004564	GO:0005618	GO:0005975	GO:0009611	GO:0048046
comp12999_c0_seq2	GO:0003723	GO:0004535	GO:0005634	GO:0005737	GO:0006350	GO:0045449	GO:0046872
comp13002_c0_seq2	GO:0005515	GO:0008270
comp13011_c0_seq1	GO:0005789	GO:0009055	GO:0016021	GO:0020037	GO:0050370	GO:0055114
comp130146_c0_seq1	GO:0005739
comp13023_c0_seq1	GO:0005488	GO:0016491	GO:0055114
comp13024_c0_seq1	GO:0000151	GO:0004842	GO:0005488	GO:0005634	GO:0016567
comp13027_c0_seq1	GO:0004709	GO:0005524	GO:0005938	GO:0006468	GO:0016021	GO:0030435	GO:0030587	GO:0046872
comp13028_c0_seq1	GO:0003677	GO:0005634	GO:0006350	GO:0030528	GO:0045449
comp13029_c0_seq1	GO:0005507	GO:0006810	GO:0009055	GO:0009856	GO:0022900	GO:0048046	GO:0048196	GO:0048653
comp13032_c0_seq1	GO:0005634	GO:0006350	GO:0009734	GO:0045449	GO:0046983
comp13038_c0_seq1	GO:0005576	GO:0005618	GO:0005634	GO:0005737	GO:0005975	GO:0006952	GO:0007047	GO:0042973	GO:0043169	GO:0046658
comp130402_c0_seq1	GO:0000139	GO:0005886	GO:0009535	GO:0016021
comp130441_c0_seq1	GO:0004674	GO:0005509	GO:0005524	GO:0006468	GO:0016021
comp13046_c0_seq1	GO:0016021
comp13053_c0_seq1	GO:0003735	GO:0005840	GO:0006412
comp130623_c0_seq1	GO:0006810	GO:0008137	GO:0016021	GO:0031966	GO:0042773	GO:0070469
comp13066_c0_seq1	GO:0009651
comp13068_c0_seq1	GO:0005388	GO:0005516	GO:0005524	GO:0006754	GO:0006816	GO:0016021	GO:0046872
comp13072_c0_seq1	GO:0003677	GO:0003964	GO:0004190	GO:0004519	GO:0008270	GO:0015074
comp13074_c0_seq2	GO:0003700	GO:0005634	GO:0006350	GO:0043565	GO:0045449
comp13076_c0_seq1	GO:0005515	GO:0005730	GO:0042254
comp130888_c0_seq1	GO:0005739
comp13092_c1_seq1	GO:0004674	GO:0005509	GO:0005515	GO:0005524	GO:0005737	GO:0005886	GO:0006468	GO:0080092
comp13093_c0_seq2	GO:0003700	GO:0005634	GO:0006350	GO:0006355	GO:0043565
comp13095_c0_seq1	GO:0005525	GO:0005622	GO:0005886	GO:0007264	GO:0009738
comp130956_c0_seq1	GO:0004089	GO:0008270	GO:0009570	GO:0015976
comp13105_c0_seq1	GO:0005524	GO:0006810	GO:0016887
comp131064_c0_seq1	GO:0005774	GO:0005886	GO:0006814	GO:0006885	GO:0009651	GO:0015385	GO:0016021	GO:0055085
comp13109_c0_seq1	GO:0010026	GO:0010482	GO:0048765	GO:0051567
comp13109_c1_seq1	GO:0004300	GO:0005634	GO:0007275	GO:0009923	GO:0016021	GO:0030154	GO:0048640	GO:0050732	GO:0051302
comp13113_c0_seq1	GO:0005198	GO:0005515	GO:0006886	GO:0016192	GO:0030117	GO:0030663
comp131163_c0_seq1	GO:0004872	GO:0005634	GO:0005737	GO:0009738	GO:0010427	GO:0042803
comp13125_c0_seq1	GO:0006633	GO:0009507	GO:0016787
comp13141_c0_seq1	GO:0005739
comp13166_c0_seq1	GO:0005488	GO:0005643	GO:0006606	GO:0008565	GO:0044419	GO:0048471
comp131677_c0_seq1	GO:0016021	GO:0016123	GO:0016705	GO:0031969	GO:0045435	GO:0055114
comp13175_c0_seq1	GO:0009873	GO:0010182	GO:0010364	GO:0017145	GO:0030674	GO:0043161
comp13184_c0_seq2	GO:0004497	GO:0005789	GO:0009055	GO:0016021	GO:0020037	GO:0055114
comp13194_c0_seq1	GO:0004497	GO:0005789	GO:0005792	GO:0009055	GO:0009835	GO:0016021	GO:0020037	GO:0055114
comp13198_c0_seq1	GO:0000160	GO:0005515	GO:0005634	GO:0005737	GO:0006950	GO:0009736	GO:0009927
comp13201_c0_seq1	GO:0004416	GO:0005506	GO:0005739	GO:0008270
comp13202_c0_seq1	GO:0000311	GO:0003735	GO:0006412	GO:0009570
comp13210_c0_seq1	GO:0005634	GO:0030528	GO:0045449
comp13212_c0_seq2	GO:0004721	GO:0009532	GO:0046872
comp13225_c0_seq1	GO:0005634	GO:0008270
comp13237_c0_seq2	GO:0005515	GO:0005783	GO:0006508	GO:0008237	GO:0009507	GO:0010136	GO:0047652
comp13241_c0_seq2	GO:0003723	GO:0005515	GO:0005813	GO:0006397	GO:0042382
comp13243_c0_seq1	GO:0008270	GO:0009809	GO:0045551	GO:0055114
comp13245_c0_seq1	GO:0003677	GO:0005515	GO:0005634	GO:0006350	GO:0008270	GO:0045449
comp13251_c0_seq1	GO:0000287	GO:0003723	GO:0004826	GO:0005524	GO:0005737	GO:0006432
comp13252_c0_seq1	GO:0005622	GO:0006950	GO:0008270
comp132543_c0_seq1	GO:0003700	GO:0005634	GO:0006350	GO:0006355	GO:0043565	GO:0048513
comp13260_c0_seq1	GO:0005515	GO:0005634	GO:0005737	GO:0005856	GO:0009653	GO:0009793	GO:0010227	GO:0016568
comp13266_c0_seq2	GO:0003677	GO:0008824	GO:0009439	GO:0016836
comp13269_c0_seq1	GO:0004379	GO:0005829	GO:0005840	GO:0006499	GO:0010064	GO:0040007
comp13271_c0_seq1	GO:0004407	GO:0005515	GO:0005730	GO:0006350	GO:0009941	GO:0016441	GO:0016575	GO:0045449
comp13277_c0_seq1	GO:0009570	GO:0044237	GO:0046507	GO:0050662
comp13281_c0_seq1	GO:0006633	GO:0009507	GO:0045300	GO:0046914	GO:0055114
comp13286_c0_seq1	GO:0004252	GO:0005576	GO:0006508	GO:0042802	GO:0043086
comp13287_c0_seq1	GO:0003755	GO:0005681	GO:0006397	GO:0006457	GO:0008380
comp13288_c0_seq1	GO:0004672	GO:0005524	GO:0006468	GO:0010287
comp13295_c0_seq1	GO:0003824	GO:0005829	GO:0008615	GO:0042802	GO:0046982
comp13300_c0_seq1	GO:0004842	GO:0005524	GO:0016567	GO:0051246
comp13307_c0_seq1	GO:0003987	GO:0005515	GO:0005524	GO:0005730	GO:0005829	GO:0008610	GO:0016208
comp13308_c0_seq1	GO:0003677	GO:0005634	GO:0006350	GO:0030528	GO:0045449
comp133087_c0_seq1	GO:0003677	GO:0003964	GO:0004190	GO:0004519	GO:0008270	GO:0015074
comp13316_c0_seq1	GO:0004222	GO:0005524	GO:0005743	GO:0006508	GO:0009535	GO:0016021	GO:0017111	GO:0030163	GO:0046872
comp13322_c0_seq1	GO:0004177	GO:0005737	GO:0006508	GO:0008235	GO:0008270	GO:0016485	GO:0031365
comp13326_c0_seq1	GO:0000145	GO:0005886	GO:0006887	GO:0015031	GO:0048278
comp133369_c0_seq1	GO:0005576	GO:0005618	GO:0005975	GO:0006952	GO:0007047	GO:0042973	GO:0043169	GO:0046658
comp13340_c0_seq3	GO:0004707	GO:0005524	GO:0005773	GO:0005886	GO:0006468
comp13341_c1_seq1	GO:0005515	GO:0005634	GO:0006508	GO:0009749	GO:0009755	GO:0009870	GO:0010182	GO:0010204	GO:0016481	GO:0017163	GO:0042742	GO:0045087	GO:0048364	GO:0048366	GO:0048825	GO:0050832	GO:0080008
comp13344_c0_seq3	GO:0004722	GO:0006470	GO:0008287	GO:0046872
comp13345_c0_seq2	GO:0004565	GO:0005618	GO:0005975	GO:0009827	GO:0043169	GO:0048046	GO:0048354
comp13347_c0_seq2	GO:0000166	GO:0003677	GO:0003723	GO:0005634	GO:0006397	GO:0008270	GO:0008380	GO:0048573
comp13364_c0_seq1	GO:0007275	GO:0016021	GO:0032580	GO:0044237	GO:0048040	GO:0050662
comp13376_c0_seq1	GO:0000035	GO:0008270	GO:0009932	GO:0016021	GO:0016417
comp13384_c0_seq1	GO:0000272	GO:0016161	GO:0043169
comp13387_c0_seq1	GO:0005634	GO:0006350	GO:0009739	GO:0045449
comp13390_c0_seq1	GO:0009523	GO:0009535	GO:0015979	GO:0016021
comp133929_c0_seq1	GO:0003677	GO:0003964	GO:0004190	GO:0004519	GO:0008270	GO:0015074
comp13398_c0_seq2	GO:0003677	GO:0005515	GO:0005634	GO:0006350	GO:0007275	GO:0016568	GO:0045449
comp13400_c0_seq1	GO:0000062	GO:0005515	GO:0005778	GO:0005789	GO:0005886	GO:0006869	GO:0009514	GO:0010288	GO:0016021	GO:0032791
comp13401_c0_seq1	GO:0005515	GO:0006886	GO:0016020
comp13405_c0_seq1	GO:0003735	GO:0005618	GO:0005739	GO:0005886	GO:0006412	GO:0022627
comp13409_c0_seq1	GO:0004553	GO:0005578	GO:0005618	GO:0005975
comp13410_c0_seq1	GO:0005507	GO:0005618	GO:0005759	GO:0006096	GO:0006099	GO:0006108	GO:0009409	GO:0009507	GO:0009651	GO:0030060	GO:0042742	GO:0046686	GO:0055114
comp13413_c0_seq2	GO:0005737	GO:0006415	GO:0016149
comp13415_c0_seq1	GO:0000155	GO:0005524	GO:0006350	GO:0006355	GO:0007600	GO:0008020	GO:0009585	GO:0016020	GO:0017006	GO:0018106	GO:0018298	GO:0042803
comp13416_c0_seq2	GO:0004629	GO:0006629	GO:0007242	GO:0046658
comp13418_c0_seq2	GO:0003677	GO:0005634	GO:0006350	GO:0010440	GO:0016563	GO:0045941	GO:0050826
comp13419_c0_seq1	GO:0005576	GO:0016042	GO:0016788
comp13422_c0_seq1	GO:0000339	GO:0000394	GO:0005515	GO:0005634	GO:0005737	GO:0006370	GO:0009737	GO:0031053	GO:0048574
comp13427_c0_seq1	GO:0006633	GO:0008415	GO:0016021
comp13436_c0_seq1	GO:0000287	GO:0004674	GO:0005515	GO:0005524	GO:0005634	GO:0005737	GO:0006397	GO:0006468	GO:0007059	GO:0007243	GO:0008380	GO:0030154	GO:0044419	GO:0050684
comp13437_c0_seq1	GO:0000077	GO:0003677	GO:0005634	GO:0006350	GO:0010332	GO:0040020	GO:0045449
comp134381_c0_seq1	GO:0005622	GO:0008270	GO:0009640
comp13452_c0_seq1	GO:0045454
comp13459_c0_seq1	GO:0003723	GO:0003743	GO:0005737	GO:0006413	GO:0006417
comp134642_c0_seq1	GO:0003723	GO:0003735	GO:0006414	GO:0022625
comp13471_c0_seq1	GO:0016021
comp13477_c0_seq2	GO:0005515	GO:0005742	GO:0016021	GO:0045040
comp13478_c0_seq1	GO:0004170	GO:0046080	GO:0046872
comp13479_c0_seq1	GO:0009507	GO:0016209	GO:0016491
comp13485_c0_seq1	GO:0000154	GO:0000179	GO:0002119	GO:0003723	GO:0005730	GO:0006898	GO:0009792	GO:0016246	GO:0040007	GO:0040010	GO:0040035
comp13488_c0_seq1	GO:0009535	GO:0009543
comp13489_c0_seq1	GO:0003700	GO:0005515	GO:0005634	GO:0005829	GO:0006355	GO:0009416	GO:0009722	GO:0043565
comp13492_c0_seq1	GO:0005515	GO:0005524	GO:0005737	GO:0005856
comp13498_c0_seq1	GO:0004471	GO:0005759	GO:0006108	GO:0046872	GO:0051287	GO:0055114
comp13499_c0_seq1	GO:0005315	GO:0005524	GO:0005886	GO:0006817	GO:0016887
comp13501_c0_seq1	GO:0006857	GO:0015031	GO:0015198	GO:0016021	GO:0055085
comp13517_c0_seq1	GO:0006950
comp13531_c0_seq1	GO:0000775	GO:0005634	GO:0008270	GO:0009294	GO:0016568	GO:0018024
comp13544_c0_seq1	GO:0005215	GO:0006810	GO:0007033	GO:0009553	GO:0009624	GO:0010152	GO:0016021	GO:0031969	GO:0034389
comp135452_c0_seq1	GO:0003855	GO:0004764	GO:0009073	GO:0009570	GO:0009793	GO:0050661	GO:0055114
comp13549_c0_seq2	GO:0003677	GO:0004386	GO:0005524	GO:0005829	GO:0006350	GO:0010199	GO:0016585	GO:0040029	GO:0043044	GO:0045449
comp13556_c0_seq1	GO:0003735	GO:0005840	GO:0006412	GO:0009507	GO:0019843
comp13558_c0_seq1	GO:0000794	GO:0005819	GO:0006511	GO:0007049	GO:0009524	GO:0009734	GO:0009793	GO:0009867	GO:0009873	GO:0010265	GO:0031461	GO:0031625	GO:0042752
comp13560_c0_seq2	GO:0004560	GO:0006629	GO:0009505	GO:0016788	GO:0048046
comp13565_c0_seq2	GO:0004845	GO:0005524	GO:0016773
comp13572_c0_seq2	GO:0000049	GO:0003735	GO:0006396	GO:0006412	GO:0006417	GO:0015934	GO:0019843
comp13584_c0_seq1	GO:0003700	GO:0005634	GO:0006350	GO:0006355	GO:0043565
comp13587_c0_seq1	GO:0003700	GO:0005634	GO:0006350	GO:0006355	GO:0009908	GO:0030154	GO:0042127
comp13591_c0_seq2	GO:0005515	GO:0007275	GO:0016021
comp13594_c0_seq1	GO:0003861	GO:0009098	GO:0009570	GO:0046686	GO:0046872	GO:0051539
comp13597_c0_seq1	GO:0005739
comp13600_c0_seq1	GO:0003677	GO:0005634	GO:0006350	GO:0009825	GO:0009908	GO:0010150	GO:0045449
comp13604_c0_seq1	GO:0009507
comp13607_c0_seq2	GO:0000166	GO:0003723	GO:0006397	GO:0009507	GO:0030529
comp13610_c0_seq1	GO:0004872	GO:0005789	GO:0006621	GO:0015031	GO:0016021	GO:0016192	GO:0046923
comp13611_c0_seq1	GO:0004462	GO:0046872
comp13615_c0_seq1	GO:0005576	GO:0005618	GO:0006949	GO:0007047	GO:0009664	GO:0016020
comp13618_c0_seq1	GO:0005739	GO:0006855	GO:0006952	GO:0009536	GO:0009624	GO:0009697	GO:0015238	GO:0015297	GO:0016021	GO:0031348
comp13625_c0_seq2	GO:0005515	GO:0008270	GO:0016874
comp13629_c0_seq2	GO:0003676	GO:0005681	GO:0006397	GO:0008270	GO:0008380
comp13634_c0_seq1	GO:0005789	GO:0016021	GO:0016192
comp13644_c0_seq1	GO:0006633	GO:0009507	GO:0045300	GO:0046914	GO:0055114
comp13647_c0_seq2	GO:0003723	GO:0005515	GO:0005730	GO:0008150
comp13650_c0_seq1	GO:0004683	GO:0005509	GO:0005515	GO:0005524	GO:0005634	GO:0005737	GO:0005886	GO:0006468	GO:0009789
comp136519_c0_seq1	GO:0004497	GO:0009055	GO:0016021	GO:0020037	GO:0055114
comp13652_c0_seq1	GO:0004109	GO:0006783	GO:0009570	GO:0042803	GO:0048046	GO:0055114
comp13657_c0_seq1	GO:0005743	GO:0042719	GO:0045039	GO:0046872	GO:0055085
comp13659_c0_seq1	GO:0003700	GO:0005634	GO:0006350	GO:0006355	GO:0043565
comp13661_c0_seq1	GO:0004107	GO:0005730	GO:0009073	GO:0009507
comp13662_c0_seq1	GO:0005515	GO:0005886	GO:0006857	GO:0009414	GO:0009635	GO:0010167	GO:0015112	GO:0015293	GO:0015706	GO:0016021	GO:0042128
comp13668_c0_seq1	GO:0005515
comp13671_c0_seq3	GO:0006457	GO:0031072	GO:0051082
comp13672_c0_seq1	GO:0005789	GO:0016021	GO:0016126	GO:0047750
comp13674_c0_seq2	GO:0005242	GO:0005515	GO:0005886	GO:0006813	GO:0009651	GO:0016021	GO:0048767	GO:0055085
comp13679_c0_seq1	GO:0003756	GO:0005829	GO:0006467	GO:0045454	GO:0080058
comp13689_c0_seq1	GO:0000159	GO:0007165	GO:0008601
comp13692_c1_seq2	GO:0000166	GO:0003723	GO:0005634	GO:0005829	GO:0006397	GO:0007049	GO:0008380	GO:0043484
comp13698_c0_seq1	GO:0003779	GO:0009860	GO:0016021	GO:0016482	GO:0045010	GO:0051017
comp13699_c0_seq2	GO:0004497	GO:0006826	GO:0006879	GO:0008199	GO:0009055	GO:0009647	GO:0016021	GO:0016132	GO:0020037	GO:0055114
comp13700_c0_seq3	GO:0005774	GO:0006814	GO:0006885	GO:0015385	GO:0016021	GO:0055085
comp13726_c0_seq1	GO:0005575	GO:0008152	GO:0016787	GO:0046872
comp13731_c0_seq1	GO:0004674	GO:0005524	GO:0006468	GO:0006970	GO:0009738
comp13735_c0_seq1	GO:0003677	GO:0005737	GO:0008270	GO:0045449
comp13746_c0_seq1	GO:0008612	GO:0034038	GO:0050983
comp13747_c0_seq1	GO:0005739	GO:0005777	GO:0006790	GO:0008482	GO:0009055	GO:0010477	GO:0015994	GO:0030151	GO:0055114
comp13753_c0_seq1	GO:0009507
comp13756_c0_seq1	GO:0003924	GO:0005198	GO:0005525	GO:0005874	GO:0007018	GO:0051258
comp13761_c0_seq3	GO:0003723	GO:0005634	GO:0009982	GO:0031119
comp13769_c0_seq2	GO:0004806	GO:0005576	GO:0016042
comp13777_c0_seq1	GO:0005777
comp13780_c0_seq1	GO:0003677	GO:0005634
comp13784_c0_seq1	GO:0010052
comp13789_c0_seq1	GO:0004674	GO:0004713	GO:0004872	GO:0005515	GO:0005524	GO:0006468	GO:0016021	GO:0048765
comp13791_c0_seq1	GO:0004221	GO:0006511	GO:0008234
comp13799_c0_seq3	GO:0004722	GO:0005634	GO:0005886	GO:0009934	GO:0010074	GO:0045449	GO:0046872
comp138016_c0_seq1	GO:0005773	GO:0005886	GO:0008270	GO:0009535	GO:0009706	GO:0016491	GO:0055114
comp13809_c0_seq1	GO:0005515	GO:0008270	GO:0016021
comp13815_c0_seq1	GO:0008119	GO:0008152	GO:0009941
comp13816_c0_seq3	GO:0000910	GO:0005783	GO:0006907	GO:0009958	GO:0016021	GO:0016126	GO:0047793
comp13821_c0_seq1	GO:0009507
comp13825_c0_seq2	GO:0005506	GO:0005739	GO:0006412	GO:0009570	GO:0042586
comp13833_c0_seq2	GO:0004497	GO:0009055	GO:0020037	GO:0055114
comp13837_c0_seq1	GO:0005102	GO:0005743	GO:0005856
comp13849_c0_seq2	GO:0004674	GO:0004872	GO:0005515	GO:0005524	GO:0005886	GO:0006468	GO:0016021
comp13851_c0_seq1	GO:0000166	GO:0003723	GO:0005743
comp138633_c0_seq1	GO:0004252	GO:0005576	GO:0006508	GO:0042802	GO:0043086
comp13866_c0_seq3	GO:0003677	GO:0005515	GO:0005634	GO:0006350	GO:0007275	GO:0030528	GO:0045165	GO:0045449
comp13877_c0_seq1	GO:0005886	GO:0005975	GO:0006952	GO:0031225	GO:0042973	GO:0043169
comp13879_c0_seq2	GO:0003700	GO:0005634	GO:0006350	GO:0006355	GO:0009873	GO:0009908	GO:0010080	GO:0035265	GO:0048364
comp13894_c0_seq1	GO:0016021	GO:0031969
comp13903_c0_seq2	GO:0003700	GO:0005634	GO:0006350	GO:0006355	GO:0009957	GO:0010062	GO:0043565
comp13905_c0_seq1	GO:0005634	GO:0008270	GO:0016021	GO:0035064
comp13908_c0_seq3	GO:0003779	GO:0005911	GO:0016021	GO:0030041
comp13910_c0_seq1	GO:0005759	GO:0034553
comp13919_c0_seq1	GO:0004067	GO:0008798
comp13929_c0_seq1	GO:0005524	GO:0008152	GO:0016616	GO:0046872	GO:0048037
comp13932_c0_seq1	GO:0005730	GO:0006364	GO:0019843
comp13935_c0_seq1	GO:0003700	GO:0005634	GO:0006350	GO:0043565	GO:0045449
comp13937_c0_seq1	GO:0000917	GO:0003924	GO:0005515	GO:0005525	GO:0005737	GO:0007049	GO:0043234	GO:0051258
comp13947_c1_seq1	GO:0003735	GO:0006412	GO:0009507	GO:0016020	GO:0022625	GO:0030528
comp13948_c0_seq2	GO:0003700	GO:0005730	GO:0006355	GO:0008270
comp13959_c0_seq1	GO:0009451	GO:0009507
comp13970_c0_seq1	GO:0003989	GO:0004075	GO:0005524	GO:0006633	GO:0009374	GO:0009507	GO:0046872
comp13971_c0_seq2	GO:0003700	GO:0005634	GO:0006350	GO:0006355	GO:0043565	GO:0046983
comp13972_c0_seq1	GO:0005634	GO:0006350	GO:0006355	GO:0043565
comp13974_c0_seq1	GO:0003677	GO:0005634	GO:0005737	GO:0006350	GO:0009644	GO:0009962	GO:0016563	GO:0045941
comp139742_c0_seq1	GO:0005524	GO:0005737	GO:0007047	GO:0007049	GO:0008360	GO:0008763	GO:0009252	GO:0051301
comp13976_c0_seq1	GO:0006810	GO:0009507	GO:0022900	GO:0045454
comp139802_c0_seq1	GO:0004497	GO:0005783	GO:0009055	GO:0009809	GO:0010224	GO:0016021	GO:0020037	GO:0055114
comp13981_c0_seq1	GO:0004221	GO:0004843	GO:0005516	GO:0006511	GO:0016579
comp14009_c0_seq1	GO:0004872	GO:0005634	GO:0005737	GO:0009738	GO:0010427	GO:0042803
comp14011_c0_seq1	GO:0006457	GO:0016272	GO:0051082
comp14012_c0_seq1	GO:0005634	GO:0008270	GO:0016021	GO:0035064
comp14014_c0_seq1	GO:0003735	GO:0005840	GO:0006412	GO:0009570	GO:0009579
comp140213_c0_seq1	GO:0005743	GO:0006810	GO:0008137	GO:0016021	GO:0042773	GO:0070469
comp14024_c0_seq1	GO:0008935	GO:0009234
comp14025_c0_seq2	GO:0004069	GO:0006103	GO:0006531	GO:0006536	GO:0009058	GO:0009409	GO:0009570	GO:0009941	GO:0010319	GO:0030170	GO:0046686	GO:0048046
comp14048_c0_seq1	GO:0005524	GO:0005737	GO:0006260	GO:0006457	GO:0009408	GO:0031072	GO:0046872	GO:0051082
comp140481_c0_seq1	GO:0005515	GO:0005768	GO:0006810	GO:0007010	GO:0008060	GO:0008270	GO:0030139	GO:0032312
comp14057_c0_seq1	GO:0005886	GO:0008270	GO:0008415	GO:0016021
comp140596_c0_seq1	GO:0006810	GO:0008137	GO:0016021	GO:0022900	GO:0031966	GO:0070469
comp14060_c0_seq1	GO:0004674	GO:0005524	GO:0006468
comp14065_c0_seq4	GO:0003677	GO:0005634	GO:0006350	GO:0045449	GO:0046872
comp140765_c0_seq1	GO:0005254	GO:0005887	GO:0006821	GO:0034707
comp140790_c0_seq1	GO:0005634	GO:0006350	GO:0007049	GO:0045449
comp14080_c1_seq1	GO:0004169	GO:0004582	GO:0005515	GO:0005624	GO:0005789	GO:0006506	GO:0019348	GO:0033185	GO:0035269
comp140806_c0_seq1	GO:0003677	GO:0003723	GO:0003887	GO:0003964	GO:0004190	GO:0004523	GO:0005524	GO:0005634	GO:0005737	GO:0006278	GO:0006310	GO:0008270	GO:0015074	GO:0046797
comp14081_c0_seq1	GO:0005789	GO:0016021
comp14082_c0_seq1	GO:0000822	GO:0002237	GO:0004842	GO:0005515	GO:0005634	GO:0006952	GO:0007049	GO:0009734	GO:0009873	GO:0010011	GO:0010152	GO:0010311	GO:0016036	GO:0019005	GO:0048443
comp14087_c0_seq1	GO:0005215	GO:0016021	GO:0055085
comp140958_c0_seq1	GO:0004197	GO:0006508	GO:0006917
comp140980_c0_seq1	GO:0005524	GO:0005737	GO:0007047	GO:0007049	GO:0008360	GO:0008763	GO:0009252	GO:0051301
comp14099_c0_seq1	GO:0003677	GO:0005515	GO:0009965
comp141_c0_seq1	GO:0003677	GO:0003723	GO:0003964	GO:0004190	GO:0004519	GO:0006278	GO:0006810	GO:0008270	GO:0046740
comp14102_c0_seq1	GO:0004072	GO:0004412	GO:0005524	GO:0009086	GO:0009570	GO:0016597	GO:0050661	GO:0055114
comp14103_c0_seq1	GO:0005515	GO:0019005
comp141065_c0_seq1	GO:0003700	GO:0005634	GO:0006350	GO:0006355	GO:0043565
comp14110_c0_seq3	GO:0005488	GO:0005739
comp141158_c0_seq1	GO:0004674	GO:0004872	GO:0005524	GO:0006468	GO:0016021
comp14123_c0_seq1	GO:0004252	GO:0005634	GO:0005829	GO:0006508	GO:0042277
comp14127_c0_seq1	GO:0004806	GO:0016042
comp141354_c0_seq1	GO:0003700	GO:0005634	GO:0006350	GO:0008270	GO:0010093	GO:0030154	GO:0045449
comp14136_c0_seq1	GO:0008643	GO:0015293	GO:0016021	GO:0022891	GO:0055085
comp14143_c0_seq1	GO:0004185	GO:0005576	GO:0006508	GO:0009505
comp14155_c0_seq1	GO:0005768	GO:0006623	GO:0007033	GO:0016021	GO:0016192	GO:0031201
comp14156_c0_seq1	GO:0006633	GO:0016491	GO:0031969	GO:0055114
comp14158_c0_seq1	GO:0005488	GO:0005886	GO:0006952	GO:0047501	GO:0047504	GO:0055114
comp14161_c0_seq1	GO:0005525	GO:0005886	GO:0007264	GO:0015031
comp14167_c0_seq1	GO:0005249	GO:0005516	GO:0005886	GO:0006813	GO:0016021	GO:0030552	GO:0030553	GO:0055085
comp141674_c0_seq1	GO:0005783	GO:0006633	GO:0008415	GO:0016020
comp141684_c0_seq1	GO:0003700	GO:0005634	GO:0006350	GO:0006355	GO:0009408	GO:0016564	GO:0043565
comp141750_c0_seq1	GO:0005576	GO:0006952	GO:0009607
comp14177_c0_seq1	GO:0004721	GO:0046872
comp14178_c0_seq3	GO:0005777	GO:0009620	GO:0009695	GO:0010181	GO:0010193	GO:0016629	GO:0055114
comp14182_c0_seq1	GO:0003700	GO:0005634	GO:0006350	GO:0043565	GO:0045449
comp14185_c0_seq1	GO:0004674	GO:0004713	GO:0004872	GO:0005515	GO:0005524	GO:0006468	GO:0016021
comp14188_c0_seq1	GO:0000785	GO:0003677	GO:0003682	GO:0004386	GO:0005515	GO:0005524	GO:0005634	GO:0006333	GO:0008270	GO:0008283	GO:0009733	GO:0009739	GO:0009788	GO:0016481	GO:0048364
comp14203_c0_seq1	GO:0005516	GO:0005886	GO:0006952	GO:0008219	GO:0009607	GO:0016021
comp14206_c0_seq1	GO:0005515	GO:0005802	GO:0006886	GO:0008565	GO:0016192	GO:0030117	GO:0030659
comp14206_c1_seq2	GO:0003677	GO:0005634	GO:0006350	GO:0030528	GO:0045449
comp142110_c0_seq1	GO:0009693	GO:0009835	GO:0016769	GO:0016847	GO:0030170	GO:0042802
comp142141_c0_seq1	GO:0003735	GO:0006412	GO:0022627	GO:0046872
comp14220_c0_seq1	GO:0005506	GO:0009507	GO:0010386	GO:0016165	GO:0031408	GO:0055114
comp14225_c0_seq1	GO:0005739	GO:0009941
comp142254_c0_seq1	GO:0005215	GO:0006857	GO:0009624	GO:0016021
comp142360_c0_seq1	GO:0003677	GO:0005515	GO:0005634	GO:0006350	GO:0010053	GO:0010091	GO:0045449	GO:0048629
comp142395_c0_seq1	GO:0004630	GO:0016036	GO:0016042	GO:0048364	GO:0070290
comp142426_c0_seq1	GO:0005488	GO:0016491	GO:0055114
comp14248_c0_seq1	GO:0000917	GO:0004040	GO:0005576	GO:0007047	GO:0007049	GO:0009253	GO:0010382	GO:0016798	GO:0016998	GO:0019835	GO:0042742
comp142495_c0_seq1	GO:0004017	GO:0005524	GO:0006139	GO:0009507
comp14253_c0_seq1	GO:0005315	GO:0005634	GO:0005773	GO:0005886	GO:0006817	GO:0015293	GO:0016021
comp142546_c0_seq1	GO:0003677	GO:0005634	GO:0006350	GO:0007275	GO:0045449
comp14256_c0_seq1	GO:0003677	GO:0005634	GO:0006350	GO:0010072	GO:0010160	GO:0010223	GO:0045449	GO:0048366	GO:0048504
comp142649_c0_seq1	GO:0004674	GO:0004713	GO:0005524	GO:0006468	GO:0016021
comp142655_c0_seq1	GO:0004129	GO:0005507	GO:0005743	GO:0006810	GO:0009055	GO:0016021	GO:0020037	GO:0022904	GO:0070469
comp14268_c0_seq1	GO:0005515	GO:0005886	GO:0005905	GO:0008565	GO:0015031
comp14278_c0_seq1	GO:0003700	GO:0005634	GO:0006350	GO:0043565	GO:0045449
comp14280_c0_seq1	GO:0003825	GO:0004805	GO:0005515	GO:0005992
comp14289_c0_seq1	GO:0003677	GO:0005634	GO:0006350	GO:0008270	GO:0045449
comp14292_c0_seq1	GO:0005975	GO:0006952	GO:0009793	GO:0042973	GO:0043169
comp14310_c0_seq1	GO:0005215	GO:0016021	GO:0055085
comp14317_c0_seq1	GO:0003723	GO:0003968	GO:0031047
comp14327_c0_seq2	GO:0005488	GO:0046686
comp143343_c0_seq1	GO:0003700	GO:0005634	GO:0006350	GO:0043565	GO:0045449
comp14338_c0_seq1	GO:0004721	GO:0005506	GO:0005515	GO:0005634	GO:0005886	GO:0030145
comp14347_c0_seq3	GO:0004845	GO:0005524	GO:0016773
comp14348_c0_seq1	GO:0005634	GO:0005829	GO:0008113	GO:0046872	GO:0055114
comp14357_c0_seq1	GO:0003779	GO:0005737	GO:0015629	GO:0030036
comp143649_c0_seq1	GO:0004564	GO:0005618	GO:0005975	GO:0009611	GO:0048046
comp14373_c0_seq2	GO:0003677	GO:0005634	GO:0006350	GO:0009793	GO:0045449	GO:0046872
comp143792_c0_seq1	GO:0008152	GO:0050505
comp143890_c0_seq1	GO:0005509	GO:0009535	GO:0009543	GO:0009654	GO:0015979	GO:0019898
comp14410_c0_seq1	GO:0005886	GO:0016021
comp14416_c0_seq2	GO:0003988	GO:0005730	GO:0005739	GO:0005886	GO:0006635	GO:0009507	GO:0009514	GO:0009611	GO:0009695	GO:0010111
comp14423_c0_seq2	GO:0003924	GO:0005524	GO:0005525	GO:0005730	GO:0042255
comp14427_c0_seq2	GO:0005509	GO:0009543	GO:0009654	GO:0015979	GO:0019898
comp14430_c0_seq1	GO:0005576	GO:0005975	GO:0006952	GO:0007047	GO:0009505	GO:0042973	GO:0043169	GO:0046658
comp14432_c0_seq1	GO:0009228	GO:0031969
comp144358_c0_seq1	GO:0003677	GO:0005634	GO:0006350	GO:0045449
comp14440_c0_seq2	GO:0005634	GO:0008270
comp14443_c0_seq1	GO:0005515	GO:0006886	GO:0006971	GO:0007032	GO:0007041	GO:0007275	GO:0008565	GO:0016192	GO:0030121
comp144469_c0_seq1	GO:0009693	GO:0009835	GO:0016769	GO:0016847	GO:0030170
comp14454_c0_seq2	GO:0005768	GO:0015031
comp14460_c0_seq1	GO:0008152	GO:0016021	GO:0033835
comp144650_c0_seq1	GO:0005515	GO:0005524	GO:0006915	GO:0006952
comp14468_c0_seq1	GO:0004088	GO:0005524	GO:0006221	GO:0006526	GO:0046872
comp14480_c0_seq1	GO:0005488	GO:0006096	GO:0006097	GO:0006099	GO:0006108	GO:0009514	GO:0030060	GO:0055114
comp14484_c0_seq1	GO:0004197	GO:0005515	GO:0005773	GO:0006508	GO:0009507	GO:0048046
comp14485_c0_seq1	GO:0003779	GO:0016021	GO:0030036
comp14495_c0_seq2	GO:0004851	GO:0005488	GO:0009236	GO:0019354	GO:0043115	GO:0051266	GO:0055114
comp14496_c0_seq1	GO:0000781	GO:0032204	GO:0042162	GO:0042803	GO:0045449
comp14509_c1_seq2	GO:0004372	GO:0006544	GO:0006563	GO:0006730	GO:0030170	GO:0045335
comp145094_c0_seq1	GO:0005509	GO:0009543	GO:0009654	GO:0015979	GO:0019898
comp14511_c0_seq1	GO:0005524	GO:0005886	GO:0006754	GO:0008553	GO:0015992	GO:0016021	GO:0046872
comp14518_c0_seq1	GO:0003700	GO:0005634	GO:0006350	GO:0008270	GO:0010093	GO:0030154	GO:0045449
comp14520_c0_seq1	GO:0003677	GO:0003899	GO:0005515	GO:0005736	GO:0008270	GO:0009303
comp14523_c0_seq1	GO:0003700	GO:0005515	GO:0005634	GO:0006350	GO:0043565	GO:0045449
comp14524_c0_seq1	GO:0005515	GO:0005524	GO:0005886	GO:0008361	GO:0009637	GO:0009640	GO:0009734	GO:0009958	GO:0010218	GO:0010329	GO:0010540	GO:0010541	GO:0016021	GO:0042626	GO:0043481	GO:0048443	GO:0048527	GO:0055085
comp14525_c0_seq1	GO:0004519	GO:0005739	GO:0009507	GO:0016556
comp14526_c0_seq1	GO:0003677	GO:0005634	GO:0006350	GO:0030528	GO:0045449
comp145269_c0_seq1	GO:0016491	GO:0046658	GO:0055114
comp145271_c0_seq1	GO:0000155	GO:0000160	GO:0004674	GO:0005524	GO:0005794	GO:0005886	GO:0006355	GO:0007165	GO:0009638	GO:0009882	GO:0009902	GO:0010118	GO:0010181	GO:0010362	GO:0018298	GO:0046777
comp145293_c0_seq1	GO:0003723	GO:0003964	GO:0005739	GO:0006278
comp14531_c0_seq1	GO:0005739	GO:0005773	GO:0005886	GO:0009514	GO:0009941	GO:0016021	GO:0016688	GO:0020037	GO:0042744	GO:0046861	GO:0055114
comp14538_c0_seq1	GO:0000139	GO:0005525	GO:0005773	GO:0005886	GO:0006888	GO:0007264	GO:0015031	GO:0046686
comp14547_c0_seq1	GO:0004032	GO:0005737	GO:0047006	GO:0055114
comp145522_c0_seq1	GO:0005739
comp14554_c0_seq3	GO:0003677	GO:0005634	GO:0045449
comp145566_c0_seq1	GO:0005739
comp145592_c0_seq1	GO:0000139	GO:0007047	GO:0016021	GO:0016757
comp14565_c0_seq1	GO:0003942	GO:0005507	GO:0005730	GO:0006526	GO:0009570	GO:0016020	GO:0046686	GO:0046983	GO:0051287	GO:0055114
comp14571_c0_seq1	GO:0000015	GO:0000287	GO:0004634	GO:0006096
comp14578_c0_seq1	GO:0003677	GO:0005634	GO:0006350	GO:0009735	GO:0030528	GO:0045449
comp14587_c0_seq1	GO:0005215	GO:0005488	GO:0005743	GO:0016021	GO:0055085
comp14589_c0_seq1	GO:0005345	GO:0006863	GO:0009624	GO:0016021
comp14601_c0_seq1	GO:0005515	GO:0005575	GO:0009615
comp146027_c0_seq1	GO:0004674	GO:0004872	GO:0005515	GO:0005524	GO:0006468	GO:0008544	GO:0009790	GO:0016021
comp14605_c0_seq2	GO:0005886	GO:0006865	GO:0009734	GO:0015293	GO:0016021
comp14606_c0_seq1	GO:0009739
comp14610_c0_seq1	GO:0003700	GO:0005634	GO:0006350	GO:0006355	GO:0009637	GO:0009651	GO:0009965	GO:0016563	GO:0042803	GO:0043565	GO:0045941
comp14611_c0_seq1	GO:0003700	GO:0005515	GO:0005634	GO:0006350	GO:0006355	GO:0043565	GO:0048481
comp14615_c0_seq1	GO:0004601	GO:0005576	GO:0020037	GO:0042744	GO:0055114
comp14625_c0_seq1	GO:0005524	GO:0005794	GO:0005871	GO:0005874	GO:0007018	GO:0007030	GO:0008569	GO:0030659
comp146312_c0_seq1	GO:0005524	GO:0006810	GO:0016021	GO:0016887
comp14632_c0_seq1	GO:0005096	GO:0005783	GO:0005819	GO:0005886	GO:0006913	GO:0009507	GO:0009524	GO:0009651	GO:0031965
comp14636_c0_seq1	GO:0004630	GO:0005509	GO:0005773	GO:0005886	GO:0009409	GO:0012501	GO:0016042	GO:0046470	GO:0046473	GO:0070290
comp14643_c0_seq1	GO:0003779	GO:0004721	GO:0030036
comp14650_c0_seq2	GO:0003700	GO:0005634	GO:0006350	GO:0006355	GO:0008270	GO:0009416	GO:0043565
comp14651_c0_seq1	GO:0005985	GO:0009058	GO:0046524
comp146598_c0_seq1	GO:0004345	GO:0005488	GO:0006006	GO:0009507	GO:0055114
comp146611_c0_seq1	GO:0005509
comp146626_c0_seq1	GO:0016757
comp14666_c0_seq1	GO:0003735	GO:0005840	GO:0006412	GO:0019843
comp14674_c0_seq1	GO:0005524	GO:0005737	GO:0006260	GO:0006457	GO:0009408	GO:0031072	GO:0046872	GO:0051082
comp14685_c0_seq1	GO:0005515	GO:0007219	GO:0016021	GO:0016485	GO:0043085
comp146881_c0_seq1	GO:0004089	GO:0008270	GO:0009570	GO:0015976
comp14689_c0_seq1	GO:0000287	GO:0004743	GO:0005524	GO:0006096	GO:0009507	GO:0030955
comp14708_c0_seq2	GO:0004601	GO:0005515	GO:0005576	GO:0009269	GO:0009409	GO:0020037	GO:0042538	GO:0042744	GO:0055114
comp147214_c0_seq1	GO:0005544	GO:0005737	GO:0005886
comp14726_c0_seq2	GO:0004857	GO:0005576	GO:0005618	GO:0005886	GO:0007047	GO:0030599	GO:0042545	GO:0045330
comp147339_c0_seq1	GO:0005739
comp14738_c0_seq1	GO:0008483	GO:0009507	GO:0015995	GO:0030170	GO:0042286
comp1474_c0_seq1	GO:0004497	GO:0009055	GO:0020037	GO:0055114
comp14751_c0_seq1	GO:0004674	GO:0004713	GO:0004872	GO:0005515	GO:0005524	GO:0005886	GO:0006468	GO:0016021
comp14774_c0_seq1	GO:0003700	GO:0005634	GO:0006350	GO:0006355	GO:0009873
comp14787_c0_seq1	GO:0005515	GO:0005525	GO:0005886	GO:0007264	GO:0015031
comp14796_c0_seq1	GO:0008270
comp14798_c1_seq1	GO:0009522	GO:0009523	GO:0009535	GO:0009765	GO:0016021	GO:0016168	GO:0018298	GO:0046872
comp14812_c0_seq1	GO:0004674	GO:0004713	GO:0005515	GO:0005524	GO:0005634	GO:0005886	GO:0006468	GO:0009507
comp148148_c0_seq1	GO:0004713	GO:0005515	GO:0005524	GO:0005634	GO:0005886	GO:0006468	GO:0016021
comp14815_c0_seq1	GO:0009522	GO:0009535	GO:0015979	GO:0016021
comp14819_c0_seq2	GO:0005515	GO:0008270	GO:0016021	GO:0016874
comp14821_c0_seq1	GO:0005774	GO:0006812	GO:0008324	GO:0016021	GO:0046872	GO:0055085
comp14823_c0_seq1	GO:0003677	GO:0005634	GO:0006350	GO:0045449
comp14828_c0_seq1	GO:0005743	GO:0006122	GO:0006810	GO:0008121	GO:0070469
comp14833_c0_seq1	GO:0004674	GO:0004872	GO:0005524	GO:0005529	GO:0006468	GO:0016021	GO:0048544
comp148412_c0_seq1	GO:0003700	GO:0005516	GO:0005634	GO:0006350	GO:0043565	GO:0045449
comp14846_c0_seq2	GO:0005509	GO:0005737
comp14852_c0_seq1	GO:0003735	GO:0005730	GO:0006412	GO:0022625
comp14852_c1_seq2	GO:0007049	GO:0016538	GO:0051301
comp14855_c0_seq2	GO:0009507	GO:0048868
comp148572_c0_seq1	GO:0005886	GO:0015172	GO:0015175	GO:0015293	GO:0015810	GO:0015827	GO:0016021
comp14861_c0_seq2	GO:0000210	GO:0005829	GO:0006979	GO:0046872	GO:0047631	GO:0051287
comp14869_c0_seq1	GO:0005779	GO:0016559
comp14871_c0_seq2	GO:0000139	GO:0005525	GO:0005886	GO:0007264	GO:0015031	GO:0016192	GO:0030742	GO:0080115
comp14872_c0_seq1	GO:0003677	GO:0005634	GO:0006350	GO:0030528	GO:0045449
comp14879_c0_seq1	GO:0004565	GO:0005618	GO:0005975	GO:0043169	GO:0048046
comp14882_c0_seq3	GO:0000903	GO:0005484	GO:0006886	GO:0007033	GO:0009660	GO:0009705	GO:0009959	GO:0010118	GO:0016021	GO:0016192	GO:0031902
comp14884_c0_seq2	GO:0005515	GO:0005634	GO:0006260	GO:0006281	GO:0006350	GO:0007049	GO:0045449
comp148863_c0_seq1	GO:0004601	GO:0005506	GO:0005509	GO:0005886	GO:0009055	GO:0016021	GO:0050660	GO:0050664	GO:0055114
comp148910_c0_seq1	GO:0005615	GO:0009690	GO:0019139	GO:0050660	GO:0055114
comp14894_c0_seq1	GO:0005525	GO:0005886	GO:0007264	GO:0015031
comp14899_c0_seq1	GO:0016021
comp14902_c0_seq1	GO:0005739	GO:0005960	GO:0006546	GO:0031405
comp14918_c0_seq2	GO:0005525	GO:0005886	GO:0007264	GO:0015031
comp14929_c0_seq2	GO:0004565	GO:0005515	GO:0005529	GO:0005975	GO:0009505	GO:0043169	GO:0048046
comp14938_c0_seq1	GO:0003677	GO:0003964	GO:0004190	GO:0004519	GO:0008270	GO:0015074
comp14943_c0_seq1	GO:0005634	GO:0009414	GO:0009416	GO:0009734	GO:0009926	GO:0009934	GO:0010016	GO:0016567
comp149439_c0_seq1	GO:0005345	GO:0006863	GO:0016021
comp14944_c0_seq1	GO:0003677	GO:0005634	GO:0006350	GO:0009409	GO:0010114	GO:0010154	GO:0010187	GO:0030528	GO:0045449	GO:0048440
comp14950_c0_seq1	GO:0008270	GO:0009809	GO:0045551	GO:0055114
comp14962_c0_seq1	GO:0000155	GO:0000156	GO:0004696	GO:0004872	GO:0005515	GO:0005524	GO:0005789	GO:0006355	GO:0009873	GO:0010105	GO:0016021	GO:0046872	GO:0051740
comp14963_c0_seq1	GO:0005576	GO:0009505	GO:0016021
comp14965_c0_seq2	GO:0004674	GO:0005524	GO:0006468
comp14971_c0_seq1	GO:0004872	GO:0005515	GO:0005634	GO:0009740	GO:0009939	GO:0010325	GO:0016787	GO:0048444
comp14974_c0_seq1	GO:0001735	GO:0005764	GO:0005886	GO:0012505	GO:0030328	GO:0045338	GO:0055114
comp14976_c0_seq1	GO:0005634	GO:0005829	GO:0006979	GO:0008270	GO:0032440	GO:0046686	GO:0055114
comp14981_c0_seq2	GO:0000166	GO:0003677	GO:0003723	GO:0008270
comp149890_c0_seq1	GO:0003700	GO:0005634	GO:0006350	GO:0006355	GO:0009414	GO:0009738	GO:0016563	GO:0043565
comp14992_c0_seq1	GO:0000159	GO:0007165	GO:0008601
comp14995_c0_seq1	GO:0005743	GO:0006810	GO:0008137	GO:0009055	GO:0042773	GO:0046872	GO:0051537	GO:0051539	GO:0070469
comp14997_c0_seq1	GO:0009507
comp15022_c0_seq1	GO:0000062	GO:0005615	GO:0015908
comp15028_c0_seq1	GO:0005789	GO:0016021
comp15033_c0_seq1	GO:0009733	GO:0016874
comp15039_c0_seq2	GO:0003677	GO:0005634	GO:0006350	GO:0030528	GO:0045449
comp15040_c0_seq1	GO:0000151	GO:0004842	GO:0005488	GO:0005634	GO:0005829	GO:0016567
comp15045_c0_seq1	GO:0004828	GO:0005524	GO:0005737	GO:0006434	GO:0046686
comp15046_c0_seq2	GO:0006350	GO:0035064	GO:0045449	GO:0051568	GO:0071339
comp15048_c0_seq1	GO:0003856	GO:0005737	GO:0009073
comp150550_c0_seq1	GO:0005524	GO:0016021	GO:0042626	GO:0055085
comp15061_c0_seq1	GO:0005634	GO:0006350	GO:0006355	GO:0043565
comp15072_c0_seq3	GO:0004553	GO:0005575	GO:0005975
comp15087_c0_seq1	GO:0005634	GO:0006310	GO:0007126
comp15093_c0_seq2	GO:0005789	GO:0009055	GO:0009686	GO:0016021	GO:0020037	GO:0051777	GO:0055114
comp15099_c0_seq1	GO:0004707	GO:0005515	GO:0005524	GO:0005634	GO:0005737	GO:0006468	GO:0006972	GO:0009409	GO:0009620	GO:0009737	GO:0009862	GO:0009868	GO:0042539
comp15108_c0_seq1	GO:0005743	GO:0006099	GO:0006810	GO:0008177	GO:0008270	GO:0009055	GO:0022900	GO:0051537	GO:0051538	GO:0051539
comp15116_c0_seq1	GO:0005515	GO:0005634	GO:0005737	GO:0006348	GO:0010485	GO:0016573
comp15118_c0_seq1	GO:0019761	GO:0042742	GO:0047251	GO:0052544
comp15119_c0_seq1	GO:0003700	GO:0005515	GO:0005634	GO:0006350	GO:0009873	GO:0010182	GO:0042742	GO:0045449
comp15127_c0_seq1	GO:0004014	GO:0006597	GO:0008295
comp15130_c0_seq1	GO:0009507	GO:0031072
comp15149_c0_seq1	GO:0005515	GO:0005886	GO:0007047	GO:0008270	GO:0009507	GO:0009834	GO:0010400	GO:0016021	GO:0016760	GO:0030244
comp15159_c0_seq1	GO:0005634	GO:0017111	GO:0051028
comp15166_c0_seq2	GO:0005247	GO:0006821	GO:0009535	GO:0034707	GO:0055085
comp15172_c0_seq1	GO:0016021
comp15173_c0_seq1	GO:0003755	GO:0006457	GO:0009535	GO:0009543	GO:0009570	GO:0042742
comp15174_c0_seq1	GO:0005509
comp15183_c0_seq1	GO:0005385	GO:0005774	GO:0005886	GO:0006829	GO:0006882	GO:0016021	GO:0046872	GO:0055085
comp15196_c1_seq2	GO:0004842	GO:0005524	GO:0006817	GO:0016036	GO:0043687	GO:0051246	GO:0055062
comp15198_c0_seq1	GO:0000139	GO:0015031	GO:0016021
comp15201_c1_seq1	GO:0004605	GO:0008654	GO:0016021
comp15211_c0_seq2	GO:0005524	GO:0006810	GO:0016021	GO:0016887
comp152177_c0_seq1	GO:0003993	GO:0005576	GO:0009845	GO:0009846	GO:0046872
comp152209_c0_seq1	GO:0005506	GO:0016702	GO:0045543	GO:0055114
comp15225_c1_seq1	GO:0003676	GO:0031047
comp15237_c0_seq2	GO:0004252	GO:0005524	GO:0006508	GO:0009535	GO:0009658	GO:0009840	GO:0009941	GO:0048510
comp15241_c0_seq1	GO:0004601	GO:0005576	GO:0020037	GO:0042744	GO:0055114
comp15242_c0_seq1	GO:0004722	GO:0006470	GO:0008287	GO:0046872
comp15244_c0_seq4	GO:0003777	GO:0005524	GO:0005874	GO:0007018
comp15245_c0_seq1	GO:0004674	GO:0004713	GO:0005515	GO:0005524	GO:0005789	GO:0006468	GO:0009686	GO:0009744	GO:0009873	GO:0010105	GO:0010182	GO:0048510
comp15248_c0_seq1	GO:0005737	GO:0016702	GO:0031418	GO:0046872	GO:0050590	GO:0055114
comp15260_c0_seq1	GO:0030528
comp15262_c0_seq1	GO:0005886	GO:0016021	GO:0030036	GO:0051015
comp15263_c0_seq1	GO:0005524	GO:0005739	GO:0005886	GO:0009627	GO:0009817	GO:0009941	GO:0015086	GO:0015691	GO:0016021	GO:0016887	GO:0031348	GO:0042344	GO:0042742	GO:0052544
comp15269_c0_seq2	GO:0004639	GO:0005524	GO:0006164	GO:0009507	GO:0009733
comp15270_c0_seq1	GO:0005242	GO:0006813	GO:0016021	GO:0055085
comp15281_c0_seq1	GO:0005739
comp15285_c0_seq2	GO:0000287	GO:0004427	GO:0005737	GO:0006796
comp15287_c0_seq1	GO:0003746	GO:0005853	GO:0006414
comp15292_c0_seq1	GO:0000285	GO:0000329	GO:0005515	GO:0005524	GO:0005739	GO:0008270	GO:0010008	GO:0032266	GO:0044267	GO:0046488	GO:0046854	GO:0070772
comp15299_c0_seq1	GO:0004888	GO:0005515	GO:0005524	GO:0005737	GO:0006915	GO:0007165	GO:0009626	GO:0031224
comp15300_c0_seq2	GO:0003993	GO:0005576	GO:0009845	GO:0009846	GO:0046872
comp15308_c0_seq1	GO:0005739
comp15312_c0_seq4	GO:0004474	GO:0006097	GO:0006099	GO:0009514
comp15313_c0_seq1	GO:0005773	GO:0005887	GO:0008515	GO:0015293	GO:0015770	GO:0055085
comp15314_c0_seq2	GO:0004674	GO:0004872	GO:0005515	GO:0005524	GO:0005886	GO:0006468	GO:0016021
comp15328_c0_seq1	GO:0006952	GO:0009607	GO:0016020
comp15333_c0_seq1	GO:0005737	GO:0006810	GO:0009055	GO:0015035	GO:0022900	GO:0045454
comp15335_c0_seq1	GO:0005739	GO:0008470	GO:0050660	GO:0055114
comp15338_c0_seq1	GO:0003825	GO:0005576	GO:0005618	GO:0005773	GO:0005992	GO:0009793	GO:0009832	GO:0010182	GO:0051301
comp15341_c0_seq1	GO:0005215	GO:0006826	GO:0016021
comp15343_c0_seq1	GO:0005737	GO:0006914	GO:0015031
comp15349_c0_seq2	GO:0005576	GO:0006810	GO:0009055	GO:0015035	GO:0022900	GO:0045454
comp153530_c0_seq1	GO:0004674	GO:0004713	GO:0005524	GO:0006468	GO:0010119
comp15360_c0_seq1	GO:0000162	GO:0004834	GO:0030170
comp15362_c0_seq2	GO:0000151	GO:0004674	GO:0004713	GO:0004842	GO:0005515	GO:0005524	GO:0006468	GO:0006950	GO:0016567
comp15370_c0_seq2	GO:0004674	GO:0005515	GO:0005524	GO:0006468
comp15373_c0_seq1	GO:0005886	GO:0031225
comp15377_c1_seq1	GO:0006633	GO:0008415	GO:0009409	GO:0009416	GO:0016021
comp15389_c0_seq1	GO:0000166	GO:0003730	GO:0005654	GO:0005840	GO:0007369	GO:0009409	GO:0016477	GO:0019899	GO:0022008	GO:0045727	GO:0048255	GO:0048793	GO:0060212
comp15391_c0_seq1	GO:0003735	GO:0005840	GO:0006412
comp15398_c0_seq1	GO:0005886	GO:0005975	GO:0006952	GO:0031225	GO:0042973	GO:0043169
comp15402_c0_seq1	GO:0003700	GO:0005634	GO:0006350	GO:0006355	GO:0009873
comp15409_c0_seq1	GO:0003993	GO:0004601	GO:0005576	GO:0030643	GO:0042542	GO:0046872	GO:0055114
comp154111_c0_seq1	GO:0006066	GO:0007267	GO:0009553	GO:0010430	GO:0016614	GO:0050660
comp15413_c0_seq1	GO:0005576	GO:0005618	GO:0006949	GO:0007047	GO:0009664	GO:0016020
comp15423_c0_seq1	GO:0003700	GO:0005634	GO:0006350	GO:0006355	GO:0008270	GO:0043565
comp15430_c0_seq1	GO:0004674	GO:0004713	GO:0005515	GO:0005524	GO:0006468
comp15433_c0_seq1	GO:0009693	GO:0009815	GO:0009835	GO:0031418	GO:0046872	GO:0055114
comp15435_c0_seq2	GO:0005634	GO:0006350	GO:0009908	GO:0016481	GO:0030154	GO:0046982
comp15439_c0_seq1	GO:0000166	GO:0003723	GO:0007275
comp15449_c0_seq1	GO:0007165	GO:0008283
comp15456_c0_seq1	GO:0016866
comp15457_c0_seq2	GO:0009507
comp154587_c0_seq1	GO:0004674	GO:0004713	GO:0004872	GO:0005524	GO:0005529	GO:0006468	GO:0016021	GO:0060320
comp15462_c0_seq1	GO:0003779	GO:0005737	GO:0005856
comp15463_c0_seq1	GO:0005737	GO:0006559	GO:0009058	GO:0009698	GO:0016211	GO:0016841
comp15467_c0_seq1	GO:0004396	GO:0005524	GO:0006096	GO:0009707	GO:0016021
comp15469_c0_seq1	GO:0004842	GO:0005524	GO:0006511	GO:0009910	GO:0009965	GO:0043687	GO:0051246
comp15472_c0_seq1	GO:0000077	GO:0003677	GO:0005634	GO:0006350	GO:0010332	GO:0040020	GO:0045449
comp15476_c1_seq2	GO:0000089	GO:0000940	GO:0003777	GO:0005524	GO:0005634	GO:0005737	GO:0005819	GO:0005874	GO:0007018	GO:0007079	GO:0007080	GO:0007094	GO:0007275	GO:0019901	GO:0043515	GO:0045184	GO:0045842	GO:0045860	GO:0050793	GO:0051301	GO:0051382	GO:0051987
comp15477_c0_seq1	GO:0004721	GO:0005634	GO:0005886	GO:0046872	GO:0048366
comp15484_c0_seq2	GO:0003677	GO:0005634	GO:0006350	GO:0009414	GO:0009651	GO:0009723	GO:0009733	GO:0009738	GO:0009739	GO:0009751	GO:0009753	GO:0010200	GO:0045449	GO:0046686
comp15500_c1_seq3	GO:0005773	GO:0009555	GO:0010027	GO:0016871	GO:0019745
comp15504_c0_seq1	GO:0004722	GO:0005886	GO:0006470	GO:0007165	GO:0008287	GO:0009934	GO:0016021	GO:0019901	GO:0046872
comp15507_c0_seq1	GO:0005886	GO:0006865	GO:0009734	GO:0015293	GO:0016021
comp15510_c0_seq2	GO:0004021	GO:0009058	GO:0016847	GO:0030170
comp15536_c0_seq1	GO:0005525	GO:0005794	GO:0007264	GO:0015031	GO:0016192
comp15537_c0_seq1	GO:0005886	GO:0009637	GO:0009903
comp15543_c0_seq1	GO:0004579	GO:0005624	GO:0008250	GO:0016021	GO:0018279
comp15546_c0_seq1	GO:0009522	GO:0009523	GO:0009535	GO:0009765	GO:0016021	GO:0016168	GO:0018298	GO:0046872
comp15547_c0_seq1	GO:0005739	GO:0006807	GO:0050152
comp15565_c0_seq2	GO:0005768	GO:0015031
comp15566_c0_seq1	GO:0003735	GO:0005840	GO:0006412
comp15571_c0_seq1	GO:0005789	GO:0008610	GO:0016021
comp155716_c0_seq1	GO:0004674	GO:0004713	GO:0004872	GO:0005515	GO:0005524	GO:0006468	GO:0016021
comp15578_c0_seq1	GO:0005634	GO:0008270	GO:0016568	GO:0018024
comp15581_c1_seq1	GO:0010019	GO:0015995	GO:0019899	GO:0031969	GO:0043085	GO:0046906
comp15583_c0_seq1	GO:0006959
comp15586_c0_seq1	GO:0003735	GO:0006412	GO:0009507	GO:0015935
comp15589_c0_seq1	GO:0005507	GO:0008471	GO:0046274	GO:0048046	GO:0055114
comp15591_c0_seq3	GO:0004518	GO:0005634	GO:0006397
comp15594_c0_seq4	GO:0004664	GO:0009094	GO:0009570	GO:0016597	GO:0047769
comp15597_c0_seq1	GO:0004674	GO:0004713	GO:0005515	GO:0005524	GO:0005886	GO:0006468	GO:0009507
comp15605_c0_seq2	GO:0009535	GO:0009570	GO:0009654	GO:0015979
comp15608_c0_seq1	GO:0005739
comp15614_c0_seq1	GO:0006633	GO:0009507	GO:0045300	GO:0046914	GO:0055114
comp15616_c0_seq1	GO:0004674	GO:0005515	GO:0005524	GO:0009816	GO:0046777
comp15620_c0_seq1	GO:0005768	GO:0015031
comp15621_c0_seq1	GO:0003723	GO:0005634	GO:0006139	GO:0016422
comp15622_c0_seq2	GO:0003988	GO:0005730	GO:0005739	GO:0005886	GO:0006635	GO:0009507	GO:0009514	GO:0009611	GO:0009695	GO:0010111
comp15623_c0_seq1	GO:0004674	GO:0005524	GO:0006468	GO:0006970	GO:0009738
comp15625_c0_seq1	GO:0003735	GO:0005840	GO:0006412	GO:0009941	GO:0019843
comp15626_c0_seq1	GO:0005783	GO:0010008	GO:0016021	GO:0016192
comp15627_c0_seq1	GO:0004594	GO:0005515	GO:0005524	GO:0015937
comp15631_c0_seq1	GO:0009877	GO:0016021
comp15635_c0_seq2	GO:0003676	GO:0005524	GO:0005634	GO:0006397	GO:0008026	GO:0008380	GO:0009941	GO:0016020
comp15636_c0_seq1	GO:0004176	GO:0004222	GO:0004252	GO:0005524	GO:0005743	GO:0006508	GO:0009536	GO:0016021	GO:0030163	GO:0046872
comp15639_c0_seq1	GO:0004674	GO:0005524	GO:0005634	GO:0005737	GO:0006468	GO:0042254
comp15643_c0_seq1	GO:0003700	GO:0005634	GO:0006351	GO:0006355	GO:0043565	GO:0046983
comp15644_c0_seq1	GO:0005525
comp15646_c0_seq1	GO:0003774	GO:0003924	GO:0005525	GO:0005739	GO:0005773	GO:0005874	GO:0005886	GO:0007049	GO:0009524	GO:0046686	GO:0050832	GO:0051301
comp15650_c0_seq1	GO:0004316	GO:0006633	GO:0009507	GO:0051287	GO:0055114
comp15652_c0_seq2	GO:0004674	GO:0005515	GO:0005524	GO:0006468	GO:0007165
comp15655_c0_seq1	GO:0003729	GO:0003857	GO:0004165	GO:0004300	GO:0005777	GO:0005874	GO:0006635	GO:0008017	GO:0008692	GO:0018812	GO:0050662	GO:0055114
comp15657_c0_seq1	GO:0007389	GO:0009630	GO:0009734	GO:0009926	GO:0009986	GO:0010082	GO:0012506	GO:0016021	GO:0016328	GO:0048766	GO:0048767	GO:0055085
comp15660_c0_seq1	GO:0005507	GO:0009505	GO:0009932	GO:0016491	GO:0046658	GO:0048046	GO:0055114
comp15662_c0_seq1	GO:0000932	GO:0031087	GO:0042803	GO:0050072
comp15668_c0_seq1	GO:0003723	GO:0005524	GO:0008026
comp15669_c0_seq1	GO:0005509	GO:0009535	GO:0009654	GO:0015979	GO:0019898	GO:0042549
comp15673_c0_seq1	GO:0004672	GO:0005515	GO:0005524	GO:0006468	GO:0016021
comp15676_c0_seq1	GO:0000105	GO:0004477	GO:0004488	GO:0005488	GO:0006164	GO:0006730	GO:0009086	GO:0009396	GO:0055114
comp15679_c1_seq2	GO:0003677	GO:0005515	GO:0005634	GO:0006350	GO:0045449
comp15683_c0_seq2	GO:0005525	GO:0005886	GO:0007264	GO:0015031
comp15686_c0_seq1	GO:0003735	GO:0005515	GO:0005886	GO:0006412	GO:0022625
comp15688_c0_seq1	GO:0005887	GO:0015171	GO:0015293	GO:0015800	GO:0015804
comp15691_c0_seq1	GO:0004674	GO:0005524	GO:0006468	GO:0007165	GO:0009268	GO:0042802
comp15691_c1_seq1	GO:0004742	GO:0005515	GO:0005759	GO:0006090	GO:0006096	GO:0031405	GO:0045254
comp15691_c2_seq1	GO:0004674	GO:0005524	GO:0006468	GO:0007165	GO:0009268	GO:0042802
comp15692_c0_seq1	GO:0004721	GO:0005634	GO:0005886	GO:0009826	GO:0009933	GO:0010074	GO:0045449	GO:0046872
comp15693_c0_seq2	GO:0005768	GO:0005802	GO:0005829	GO:0008060	GO:0008270	GO:0010227	GO:0032857
comp15695_c0_seq1	GO:0003677	GO:0005634	GO:0006350	GO:0008270	GO:0010200	GO:0045449
comp15701_c0_seq1	GO:0045449
comp15703_c0_seq1	GO:0006810	GO:0009055	GO:0009507	GO:0022900	GO:0046872	GO:0051537
comp15705_c0_seq8	GO:0005484	GO:0005768	GO:0005792	GO:0005794	GO:0006886	GO:0009504	GO:0016021	GO:0016192
comp1571_c0_seq1	GO:0003677	GO:0003723	GO:0003964	GO:0004190	GO:0004519	GO:0006278	GO:0015074
comp15710_c1_seq1	GO:0005634	GO:0005737	GO:0009636	GO:0046872	GO:0051499
comp15711_c0_seq1	GO:0005576	GO:0006949	GO:0007047	GO:0009505	GO:0009664	GO:0009739	GO:0010114	GO:0016020
comp15713_c0_seq1	GO:0005774	GO:0005886	GO:0009941	GO:0015986	GO:0033180	GO:0046933	GO:0046961
comp15713_c1_seq1	GO:0015986	GO:0033180	GO:0046933	GO:0046961
comp15714_c0_seq1	GO:0005634
comp15716_c0_seq1	GO:0005737	GO:0008886	GO:0055114
comp15719_c0_seq2	GO:0004722	GO:0006470	GO:0008287	GO:0046872
comp15720_c0_seq2	GO:0003677	GO:0005634	GO:0006350	GO:0006355	GO:0009734	GO:0046983
comp15722_c0_seq1	GO:0000166	GO:0006397	GO:0008266	GO:0009451	GO:0009535	GO:0009570	GO:0009941	GO:0030529	GO:0045087
comp15726_c0_seq2	GO:0003978	GO:0005829	GO:0005886	GO:0006012	GO:0006950	GO:0046983	GO:0050662
comp15727_c0_seq1	GO:0009734	GO:0016491	GO:0055114
comp15729_c0_seq1	GO:0006457	GO:0016021	GO:0031072	GO:0051082
comp15730_c0_seq2	GO:0006857	GO:0015031	GO:0015198	GO:0016021	GO:0055085
comp15731_c0_seq2	GO:0008152	GO:0008168	GO:0009706
comp15733_c0_seq1	GO:0005789	GO:0016021
comp15735_c0_seq1	GO:0004332	GO:0005737	GO:0006096	GO:0006950
comp15739_c0_seq1	GO:0003735	GO:0005840	GO:0006412	GO:0009535	GO:0019843
comp15747_c0_seq1	GO:0005215	GO:0005886	GO:0016021	GO:0055085
comp15750_c0_seq1	GO:0004601	GO:0005515	GO:0005576	GO:0020037	GO:0042744	GO:0048511	GO:0055114
comp15751_c0_seq2	GO:0004664	GO:0009094	GO:0009570	GO:0016597	GO:0047769
comp15753_c0_seq1	GO:0003924	GO:0005198	GO:0005525	GO:0005874	GO:0007018	GO:0051258
comp15754_c0_seq6	GO:0004674	GO:0005515	GO:0005524	GO:0005886	GO:0006468
comp15761_c0_seq2	GO:0005634	GO:0006350	GO:0006355	GO:0043565
comp15765_c0_seq1	GO:0003677	GO:0005515	GO:0005634	GO:0006352	GO:0008270	GO:0016570
comp15766_c1_seq1	GO:0003700	GO:0005634	GO:0006350	GO:0006355	GO:0008270	GO:0043565
comp15766_c2_seq1	GO:0003700	GO:0005634	GO:0006350	GO:0006355	GO:0008270	GO:0043565
comp15774_c0_seq1	GO:0005886	GO:0008270	GO:0008415	GO:0016021
comp15777_c0_seq1	GO:0006725	GO:0008198	GO:0008270	GO:0016701	GO:0055114
comp15783_c0_seq1	GO:0003849	GO:0005515	GO:0009073	GO:0009423	GO:0009507
comp15784_c1_seq1	GO:0001527
comp15786_c0_seq1	GO:0004478	GO:0005524	GO:0005737	GO:0006730	GO:0046872
comp15787_c0_seq1	GO:0004674	GO:0004872	GO:0005515	GO:0005524	GO:0005886	GO:0006468	GO:0009664	GO:0009826	GO:0016021
comp15788_c0_seq1	GO:0004365	GO:0005737	GO:0006096	GO:0051287	GO:0055114
comp15790_c0_seq1	GO:0000786	GO:0003677	GO:0005634	GO:0006334
comp15791_c0_seq2	GO:0016021
comp15792_c0_seq1	GO:0000287	GO:0004674	GO:0005515	GO:0005524	GO:0005634	GO:0005737	GO:0006397	GO:0006468	GO:0007059	GO:0007243	GO:0008380	GO:0030154	GO:0044419	GO:0050684
comp15794_c0_seq2	GO:0009055	GO:0009703	GO:0020037	GO:0030151	GO:0042128	GO:0050660	GO:0055114
comp15796_c0_seq2	GO:0004674	GO:0005524	GO:0005634	GO:0006468	GO:0009651
comp15797_c0_seq1	GO:0004601	GO:0005576	GO:0005773	GO:0020037	GO:0042744	GO:0055114
comp15800_c0_seq1	GO:0004674	GO:0005509	GO:0005515	GO:0005524	GO:0005886	GO:0006468
comp15805_c0_seq1	GO:0005737	GO:0005886	GO:0006810	GO:0007049	GO:0008289	GO:0051301
comp15806_c0_seq1	GO:0045449
comp15807_c0_seq1	GO:0005576	GO:0009570	GO:0016042	GO:0016788
comp158130_c0_seq1	GO:0005975	GO:0006952	GO:0042973	GO:0043169	GO:0046658
comp15815_c0_seq1	GO:0000166	GO:0003723	GO:0005737	GO:0006397	GO:0008380	GO:0016607	GO:0051028
comp15819_c0_seq1	GO:0005634	GO:0016888
comp15827_c0_seq1	GO:0009507	GO:0010087	GO:0010305	GO:0010588	GO:0048366
comp15828_c0_seq2	GO:0004725	GO:0005829	GO:0005886	GO:0006470	GO:0006928	GO:0007049	GO:0007188	GO:0008138	GO:0008289	GO:0016314	GO:0022604	GO:0030010	GO:0030041	GO:0031152	GO:0031254	GO:0031272	GO:0045761	GO:0046856	GO:0048015	GO:0050919	GO:0051272	GO:0051285
comp15829_c0_seq1	GO:0005739	GO:0016787	GO:0046872
comp15830_c0_seq1	GO:0004739	GO:0005759	GO:0006096	GO:0055114
comp15832_c0_seq1	GO:0003677	GO:0003723	GO:0005681	GO:0006397	GO:0008380	GO:0016363	GO:0016607
comp15834_c0_seq1	GO:0005829	GO:0008446	GO:0009826	GO:0019673	GO:0042351	GO:0050662
comp15836_c0_seq1	GO:0005681	GO:0006397	GO:0008380
comp15839_c0_seq2	GO:0003883	GO:0005524	GO:0006221	GO:0006541
comp15843_c0_seq1	GO:0005215	GO:0005774	GO:0016021	GO:0055085
comp15845_c0_seq1	GO:0004672	GO:0004872	GO:0005515	GO:0005524	GO:0005886	GO:0006468	GO:0016021
comp15849_c0_seq1	GO:0003989	GO:0006633	GO:0009317	GO:0009374	GO:0009507
comp15850_c0_seq1	GO:0004045	GO:0005739	GO:0006412	GO:0006915
comp15853_c0_seq1	GO:0000287	GO:0004749	GO:0005524	GO:0005737	GO:0009116	GO:0009165	GO:0016301
comp15854_c0_seq1	GO:0009507	GO:0022626	GO:0046686
comp15856_c0_seq1	GO:0005509	GO:0009535	GO:0009570	GO:0009654	GO:0015979	GO:0019898	GO:0031977	GO:0048046
comp15857_c0_seq1	GO:0004146	GO:0004799	GO:0006231	GO:0006545	GO:0006730	GO:0055114
comp158596_c0_seq1	GO:0004497	GO:0009055	GO:0016021	GO:0020037	GO:0055114
comp15860_c0_seq1	GO:0000139	GO:0005634	GO:0007047	GO:0016021	GO:0016757
comp15861_c0_seq1	GO:0004693	GO:0005524	GO:0006468	GO:0008353	GO:0030332	GO:0051726
comp15862_c0_seq3	GO:0003700	GO:0005634	GO:0006350	GO:0008270	GO:0045449
comp158624_c0_seq1	GO:0005739
comp15864_c0_seq1	GO:0000139	GO:0000287	GO:0004012	GO:0005524	GO:0005886	GO:0006754	GO:0015662	GO:0015914	GO:0016021	GO:0048194	GO:0048364	GO:0048367
comp15866_c0_seq1	GO:0000502	GO:0004221	GO:0006511	GO:0008234	GO:0008270	GO:0009507
comp15872_c0_seq1	GO:0003735	GO:0005840	GO:0006412
comp15874_c0_seq2	GO:0003677	GO:0005634	GO:0006350	GO:0007275	GO:0008270	GO:0016568	GO:0045449
comp15875_c0_seq1	GO:0005886	GO:0008643	GO:0016021	GO:0022891	GO:0055085
comp15882_c0_seq1	GO:0004473	GO:0005737	GO:0006108	GO:0046872	GO:0051287	GO:0055114
comp15884_c0_seq1	GO:0004091	GO:0016023	GO:0018738	GO:0046686	GO:0048046
comp15895_c0_seq3	GO:0000785	GO:0003682	GO:0005634	GO:0006333	GO:0006350	GO:0016568	GO:0045449
comp15897_c0_seq1	GO:0004871	GO:0005737	GO:0006350	GO:0009640	GO:0045449
comp158975_c0_seq1	GO:0051555	GO:0080043	GO:0080044	GO:0080046
comp15901_c1_seq1	GO:0008643	GO:0009706	GO:0016021	GO:0022891	GO:0055085
comp15903_c0_seq1	GO:0016021
comp15904_c0_seq1	GO:0005737	GO:0006950
comp15906_c0_seq1	GO:0005507	GO:0005615	GO:0016491	GO:0055114
comp15909_c0_seq1	GO:0004721	GO:0046872
comp15912_c0_seq1	GO:0004672	GO:0004872	GO:0005515	GO:0005524	GO:0005886	GO:0006468	GO:0016021
comp15914_c0_seq1	GO:0005576	GO:0006952
comp159179_c0_seq1	GO:0016021
comp15919_c0_seq1	GO:0004707	GO:0005515	GO:0005524	GO:0006468	GO:0042542
comp15922_c0_seq1	GO:0004674	GO:0004872	GO:0005515	GO:0005524	GO:0005886	GO:0006468	GO:0009664	GO:0009826	GO:0016021
comp15924_c0_seq1	GO:0005576	GO:0005618	GO:0005975	GO:0006952	GO:0007047	GO:0042973	GO:0043169	GO:0046658
comp15926_c0_seq1	GO:0005515	GO:0006886	GO:0009306	GO:0016192	GO:0030121	GO:0040011	GO:0040025
comp15927_c0_seq1	GO:0000166	GO:0006350	GO:0006808	GO:0030234	GO:0045449
comp15928_c0_seq1	GO:0005739
comp15928_c1_seq1	GO:0005886	GO:0009505	GO:0009705	GO:0009941	GO:0015200	GO:0015250	GO:0016021	GO:0051739	GO:0055085
comp15932_c0_seq1	GO:0004462	GO:0046872
comp15937_c0_seq2	GO:0000184	GO:0003723	GO:0005515	GO:0005524	GO:0005634	GO:0005773	GO:0006364	GO:0008026
comp15938_c0_seq1	GO:0007165	GO:0008283
comp15940_c0_seq1	GO:0004674	GO:0005515	GO:0005524	GO:0005634	GO:0006468	GO:0009651
comp15942_c0_seq1	GO:0005524	GO:0005886	GO:0016021	GO:0042626	GO:0055085
comp15942_c1_seq2	GO:0005524	GO:0005886	GO:0008559	GO:0009630	GO:0009735	GO:0010315	GO:0010540	GO:0016021	GO:0048767	GO:0055085
comp15943_c0_seq1	GO:0004221	GO:0004843	GO:0006302	GO:0008237	GO:0010212	GO:0031572	GO:0031593	GO:0045739	GO:0046872	GO:0070531	GO:0070537	GO:0070552
comp15944_c0_seq2	GO:0003674	GO:0005575	GO:0008150
comp15948_c0_seq1	GO:0000184	GO:0003677	GO:0004386	GO:0005524	GO:0005737	GO:0005886	GO:0008270	GO:0009744	GO:0010182	GO:0016246
comp15949_c0_seq1	GO:0005634	GO:0008270
comp15950_c0_seq1	GO:0016757
comp159502_c0_seq1	GO:0005634	GO:0006350	GO:0045449
comp15960_c0_seq1	GO:0004148	GO:0005737	GO:0005886	GO:0006096	GO:0045454	GO:0050660	GO:0055114
comp15962_c0_seq6	GO:0004722	GO:0006470	GO:0008287	GO:0046872
comp15963_c0_seq1	GO:0005524	GO:0009941	GO:0016021	GO:0042626	GO:0055085
comp15966_c0_seq1	GO:0000148	GO:0003843	GO:0006075	GO:0007047	GO:0008360	GO:0016021
comp15969_c0_seq1	GO:0000775	GO:0005634	GO:0010228	GO:0016571	GO:0018024
comp15971_c0_seq1	GO:0006886	GO:0006895	GO:0006897	GO:0008565	GO:0030121	GO:0030276
comp15972_c0_seq2	GO:0000398	GO:0003755	GO:0005515	GO:0005681	GO:0005737	GO:0006457	GO:0006461	GO:0016018	GO:0016607	GO:0043021	GO:0046540	GO:0071001
comp15978_c1_seq1	GO:0008428	GO:0051252
comp15979_c0_seq1	GO:0009734	GO:0016021	GO:0055085
comp15986_c0_seq1	GO:0005319	GO:0006869	GO:0009706	GO:0009707	GO:0016021
comp15989_c0_seq2	GO:0003700	GO:0005634	GO:0006350	GO:0006355	GO:0043565
comp159939_c0_seq1	GO:0005739
comp15994_c0_seq1	GO:0003743	GO:0005737	GO:0005886	GO:0006413
comp159963_c0_seq1	GO:0005488	GO:0016491	GO:0055114
comp15997_c0_seq2	GO:0004674	GO:0005524	GO:0006468	GO:0007623	GO:0016020
comp159973_c0_seq1	GO:0003677	GO:0003964	GO:0004190	GO:0004519	GO:0008270	GO:0015074
comp15998_c0_seq1	GO:0010287
comp15999_c0_seq4	GO:0005634	GO:0006397	GO:0008380
comp16000_c0_seq2	GO:0004674	GO:0005267	GO:0005515	GO:0005524	GO:0005634	GO:0005829	GO:0005886	GO:0006468	GO:0007165	GO:0007584	GO:0009414	GO:0010107	GO:0010118
comp16001_c0_seq1	GO:0003743	GO:0005840	GO:0006413
comp16002_c0_seq1	GO:0004864	GO:0005515
comp16004_c1_seq1	GO:0005515	GO:0009555	GO:0009790	GO:0048316	GO:0055047
comp16006_c0_seq2	GO:0004721	GO:0046872
comp16008_c1_seq5	GO:0004143	GO:0005524	GO:0007205	GO:0007242	GO:0016021	GO:0046872
comp16013_c0_seq1	GO:0004022	GO:0005737	GO:0008270	GO:0055114
comp16016_c0_seq1	GO:0004197	GO:0005886	GO:0006508
comp160164_c0_seq1	GO:0003735	GO:0005840	GO:0006412	GO:0019843
comp16017_c0_seq1	GO:0005840
comp16018_c0_seq1	GO:0003723	GO:0005524	GO:0008026
comp16020_c0_seq1	GO:0005886	GO:0006865	GO:0016021
comp16023_c0_seq1	GO:0003700	GO:0005634	GO:0006350	GO:0006355	GO:0006952	GO:0009873
comp16024_c0_seq1	GO:0005515	GO:0005634	GO:0009585	GO:0010099	GO:0048366	GO:0048573
comp16026_c0_seq1	GO:0003824	GO:0009535	GO:0009538	GO:0015979
comp16026_c1_seq2	GO:0004427	GO:0005739	GO:0005886	GO:0009414	GO:0009651	GO:0009678	GO:0009705	GO:0009926	GO:0009941	GO:0010008	GO:0010248	GO:0015992	GO:0016021
comp16027_c0_seq2	GO:0003700	GO:0005516	GO:0005634	GO:0006350	GO:0043565	GO:0045449
comp16028_c0_seq1	GO:0005515	GO:0005739	GO:0050897
comp16031_c0_seq1	GO:0005515	GO:0005524	GO:0009408	GO:0009644	GO:0017111	GO:0042542	GO:0043335
comp16035_c0_seq1	GO:0016021
comp16036_c0_seq1	GO:0003677	GO:0005634	GO:0006350	GO:0006355	GO:0009630	GO:0009638	GO:0009723	GO:0009734	GO:0009785	GO:0010386	GO:0016563	GO:0046983	GO:0048366
comp16038_c0_seq1	GO:0003677	GO:0005515	GO:0008270
comp160397_c0_seq1	GO:0004601	GO:0005506	GO:0005509	GO:0009055	GO:0016021	GO:0050660	GO:0050664	GO:0055114
comp16040_c0_seq1	GO:0003723	GO:0005634
comp16042_c0_seq2	GO:0005576	GO:0005618	GO:0007047	GO:0030599	GO:0042545	GO:0045330
comp16043_c0_seq1	GO:0003676	GO:0005515	GO:0008270	GO:0009787	GO:0009910	GO:0010337	GO:0016049	GO:0016607	GO:0019789	GO:0050826	GO:0051301
comp16044_c0_seq1	GO:0008483	GO:0008696	GO:0009507	GO:0046654
comp16045_c0_seq2	GO:0004298	GO:0005634	GO:0005737	GO:0006511	GO:0019773
comp16047_c0_seq1	GO:0003955	GO:0005886	GO:0009570	GO:0009651	GO:0042742	GO:0055114
comp16049_c0_seq1	GO:0005743	GO:0015031	GO:0016021	GO:0031072	GO:0055085
comp160513_c0_seq1	GO:0005509	GO:0010193
comp16056_c0_seq2	GO:0005515	GO:0005743	GO:0016021	GO:0042407
comp16058_c0_seq4	GO:0005524	GO:0005886	GO:0006810	GO:0016021	GO:0016887
comp160585_c0_seq1	GO:0004567	GO:0005576	GO:0005975	GO:0008422	GO:0009505	GO:0022626	GO:0046872	GO:0047668	GO:0080079	GO:0080081	GO:0080082	GO:0080083
comp16061_c0_seq1	GO:0000151	GO:0004842	GO:0005488	GO:0016567
comp160614_c0_seq1	GO:0003700	GO:0005634	GO:0005737	GO:0006350	GO:0006355	GO:0006950	GO:0043565
comp16065_c0_seq1	GO:0004721	GO:0046872
comp16067_c0_seq2	GO:0004365	GO:0005737	GO:0006096	GO:0051287	GO:0055114
comp16069_c0_seq6	GO:0000776	GO:0005634	GO:0007067	GO:0007094	GO:0010369	GO:0051301
comp16078_c0_seq1	GO:0004807	GO:0005507	GO:0005618	GO:0005739	GO:0005773	GO:0005886	GO:0006094	GO:0006096	GO:0006098	GO:0006633	GO:0009570	GO:0009651	GO:0046686	GO:0048046
comp16080_c0_seq2	GO:0000906	GO:0004746	GO:0009231	GO:0009349	GO:0009570	GO:0009867
comp16083_c0_seq1	GO:0005524	GO:0006810	GO:0016021	GO:0016887
comp160838_c0_seq1	GO:0005524	GO:0016021	GO:0042626	GO:0055085
comp16089_c0_seq1	GO:0005215	GO:0005886	GO:0016021	GO:0055085
comp16092_c0_seq1	GO:0005515	GO:0005524	GO:0005739	GO:0005856
comp16094_c0_seq1	GO:0003723	GO:0003735	GO:0006412	GO:0015935
comp16099_c0_seq1	GO:0004820	GO:0005524	GO:0005739	GO:0006426	GO:0015966	GO:0046686	GO:0046983
comp16100_c0_seq1	GO:0003988	GO:0005730	GO:0005739	GO:0005886	GO:0006635	GO:0009507	GO:0009514	GO:0009611	GO:0009695	GO:0010111
comp16101_c0_seq1	GO:0009507
comp16102_c0_seq1	GO:0004364	GO:0005507	GO:0005739	GO:0005773	GO:0005777	GO:0005886	GO:0006952	GO:0009570	GO:0009610	GO:0009753	GO:0010193	GO:0010731	GO:0043903	GO:0045174	GO:0048046
comp16105_c0_seq1	GO:0003723	GO:0005681	GO:0005683	GO:0006397	GO:0008380
comp16106_c0_seq2	GO:0005794	GO:0008168	GO:0009735	GO:0010289	GO:0048364	GO:0048367
comp161099_c0_seq1	GO:0000287	GO:0004012	GO:0005524	GO:0005886	GO:0006754	GO:0015662	GO:0015914	GO:0016021
comp16116_c1_seq1	GO:0005509	GO:0009535	GO:0009654	GO:0015979	GO:0019898
comp16118_c0_seq2	GO:0000023	GO:0005363	GO:0005983	GO:0006810	GO:0009624	GO:0009706	GO:0016021
comp16119_c0_seq3	GO:0004674	GO:0005524	GO:0005886	GO:0006468	GO:0016021
comp16120_c0_seq1	GO:0004707	GO:0005524	GO:0006468
comp16121_c0_seq1	GO:0004674	GO:0004713	GO:0004872	GO:0005515	GO:0005524	GO:0005886	GO:0006468	GO:0016021
comp16122_c0_seq1	GO:0005840	GO:0009507
comp16124_c0_seq1	GO:0005634	GO:0007067	GO:0051301
comp16125_c1_seq2	GO:0004842	GO:0005524	GO:0006511	GO:0043687	GO:0051246
comp16126_c0_seq1	GO:0003677	GO:0005634	GO:0006350	GO:0006355	GO:0009723	GO:0009734	GO:0010386	GO:0046983	GO:0048366
comp16131_c0_seq1	GO:0004672	GO:0004872	GO:0005515	GO:0005524	GO:0005886	GO:0006468	GO:0016021
comp16135_c0_seq1	GO:0009507
comp16145_c0_seq2	GO:0003913	GO:0004672	GO:0005524	GO:0005634	GO:0005737	GO:0006281	GO:0009414	GO:0009785	GO:0009882	GO:0010075	GO:0010118	GO:0010343	GO:0010617	GO:0018298	GO:0042803	GO:0046283	GO:0046777	GO:0055114
comp16146_c0_seq1	GO:0003700	GO:0005634	GO:0006350	GO:0006355	GO:0009637	GO:0009651	GO:0009965	GO:0016563	GO:0042803	GO:0043565	GO:0045941
comp16147_c0_seq1	GO:0005576	GO:0007047	GO:0008810	GO:0030245	GO:0030246
comp16148_c0_seq1	GO:0000502	GO:0005634	GO:0030234	GO:0042176
comp16149_c0_seq1	GO:0005739
comp16151_c0_seq1	GO:0009414	GO:0009737	GO:0016021	GO:0042538
comp161522_c0_seq1	GO:0003677	GO:0004190	GO:0005524	GO:0008270	GO:0015074
comp16153_c0_seq1	GO:0003677	GO:0003964	GO:0004190	GO:0004519	GO:0008270	GO:0015074
comp161547_c0_seq1	GO:0003677	GO:0005634	GO:0005829	GO:0006350	GO:0010080	GO:0010081	GO:0010582	GO:0045449
comp16158_c0_seq1	GO:0005507	GO:0005730	GO:0005743	GO:0008270	GO:0009507	GO:0015992	GO:0045263	GO:0050897
comp16159_c0_seq1	GO:0005507	GO:0005576	GO:0016491	GO:0055114
comp16164_c0_seq1	GO:0003735	GO:0005840	GO:0006412	GO:0009570	GO:0009579
comp16168_c0_seq1	GO:0005975	GO:0006952	GO:0042973	GO:0043169	GO:0046658
comp16169_c0_seq1	GO:0008836	GO:0009089	GO:0009507
comp16173_c0_seq1	GO:0005524	GO:0005618	GO:0005730	GO:0005886	GO:0006457	GO:0009408	GO:0031072	GO:0046872	GO:0051082
comp16174_c0_seq3	GO:0005515	GO:0006631	GO:0008393	GO:0009055	GO:0016021	GO:0020037	GO:0055114
comp16179_c0_seq1	GO:0005388	GO:0005524	GO:0006754	GO:0006816	GO:0006878	GO:0008551	GO:0009636	GO:0009642	GO:0009706	GO:0015434	GO:0015633	GO:0016021	GO:0016463	GO:0046872	GO:0055069
comp16182_c0_seq1	GO:0005198	GO:0005515	GO:0006886	GO:0016192	GO:0030126
comp16184_c0_seq1	GO:0005524	GO:0005737	GO:0006260	GO:0006457	GO:0009408	GO:0031072	GO:0046872	GO:0051082
comp16187_c0_seq6	GO:0005886	GO:0009507
comp161894_c0_seq1	GO:0009451	GO:0009507
comp16193_c0_seq1	GO:0005618	GO:0046658
comp16196_c0_seq1	GO:0004416	GO:0005739	GO:0009651	GO:0046872
comp16197_c0_seq3	GO:0004674	GO:0005515	GO:0005524	GO:0006468	GO:0045449
comp16198_c0_seq1	GO:0000502	GO:0005524	GO:0005634	GO:0005737	GO:0017111	GO:0030163
comp162013_c0_seq1	GO:0004556	GO:0005509	GO:0005975
comp16202_c0_seq1	GO:0000139	GO:0016021	GO:0016758
comp16204_c0_seq1	GO:0003677	GO:0005634	GO:0006350	GO:0010072	GO:0010160	GO:0010223	GO:0045449	GO:0048366	GO:0048504
comp16205_c0_seq2	GO:0004693	GO:0005524	GO:0006468	GO:0007067	GO:0008353	GO:0051301
comp16207_c0_seq1	GO:0003677	GO:0005634	GO:0006350	GO:0010088	GO:0010089	GO:0045449
comp162071_c0_seq1	GO:0004556	GO:0005509	GO:0005975
comp16209_c0_seq1	GO:0005515	GO:0008270	GO:0009809	GO:0045551	GO:0048046	GO:0055114
comp16210_c0_seq1	GO:0005525	GO:0005730	GO:0016020	GO:0042254
comp16211_c0_seq1	GO:0005515	GO:0005524	GO:0005525	GO:0005737	GO:0006200	GO:0016787
comp162137_c0_seq1	GO:0008152	GO:0050505
comp16215_c0_seq1	GO:0003677	GO:0005634	GO:0005694	GO:0006260	GO:0006281	GO:0006350	GO:0045449
comp16218_c0_seq1	GO:0005524	GO:0006950
comp16225_c0_seq1	GO:0005737	GO:0006099	GO:0008964	GO:0015977	GO:0015979
comp16226_c0_seq3	GO:0003723	GO:0004482	GO:0005634	GO:0006370
comp16229_c0_seq2	GO:0003918	GO:0005524	GO:0005634	GO:0005694	GO:0006265	GO:0009957	GO:0042802
comp1623_c0_seq1	GO:0005739
comp16231_c0_seq1	GO:0000139	GO:0005773	GO:0005789	GO:0005829	GO:0015031	GO:0016021	GO:0016192
comp16232_c0_seq1	GO:0005634	GO:0006350	GO:0009734	GO:0045449	GO:0046983
comp16237_c0_seq2	GO:0005829	GO:0005886	GO:0006887	GO:0009846	GO:0009860	GO:0015031
comp16238_c0_seq1	GO:0003755	GO:0005737	GO:0006457	GO:0010050	GO:0010582	GO:0042277
comp16240_c1_seq1	GO:0016757
comp162414_c0_seq1	GO:0005634	GO:0006350	GO:0009734	GO:0010102	GO:0016564	GO:0045449	GO:0046983
comp16242_c0_seq1	GO:0003723	GO:0003735	GO:0005730	GO:0006412	GO:0009651	GO:0016020	GO:0022627
comp162421_c0_seq1	GO:0004601	GO:0005576	GO:0020037	GO:0042744	GO:0055114
comp16245_c0_seq1	GO:0005488	GO:0046686
comp16247_c0_seq2	GO:0004719	GO:0005737	GO:0006464
comp16248_c0_seq1	GO:0003677	GO:0008270
comp16250_c0_seq2	GO:0003918	GO:0005524	GO:0005694	GO:0005739	GO:0006265	GO:0009507
comp16253_c0_seq2	GO:0003700	GO:0005634	GO:0006355	GO:0043565
comp16257_c1_seq2	GO:0004784	GO:0005737	GO:0006801	GO:0046872	GO:0055114
comp162581_c0_seq1	GO:0004601	GO:0005576	GO:0020037	GO:0042744	GO:0055114
comp16260_c0_seq1	GO:0004407	GO:0005515	GO:0005634	GO:0006350	GO:0009294	GO:0009861	GO:0016481	GO:0016573	GO:0016575	GO:0017163
comp16263_c0_seq1	GO:0005515	GO:0005634	GO:0046872
comp16266_c0_seq1	GO:0004674	GO:0005524	GO:0006468	GO:0007623	GO:0016020
comp16268_c0_seq3	GO:0005515	GO:0008270	GO:0010200	GO:0016021
comp16276_c0_seq1	GO:0005515	GO:0005730	GO:0006350	GO:0009651	GO:0009737	GO:0045449
comp16277_c0_seq1	GO:0004674	GO:0005524	GO:0006468	GO:0007165	GO:0050832
comp16279_c1_seq2	GO:0005507	GO:0010038	GO:0031972
comp162807_c0_seq1	GO:0005739
comp16283_c0_seq1	GO:0004053	GO:0006527	GO:0009507	GO:0042742	GO:0050897
comp16287_c0_seq2	GO:0004497	GO:0009055	GO:0009911	GO:0010224	GO:0010268	GO:0016021	GO:0016132	GO:0020037	GO:0055114
comp16288_c0_seq1	GO:0004029	GO:0005576	GO:0005783	GO:0055114
comp162888_c0_seq1	GO:0004553	GO:0005618	GO:0006073	GO:0007047	GO:0016762	GO:0048046
comp16291_c0_seq1	GO:0008422	GO:0030245	GO:0043169
comp16293_c0_seq1	GO:0004017	GO:0005524	GO:0006163
comp16295_c0_seq1	GO:0004252	GO:0006508	GO:0009505	GO:0042802	GO:0043086	GO:0048046	GO:0048359	GO:0080001
comp16298_c0_seq1	GO:0003700	GO:0005634	GO:0006350	GO:0006355	GO:0008270	GO:0043565
comp16300_c0_seq1	GO:0003723	GO:0004535	GO:0005634	GO:0005737	GO:0006350	GO:0045449	GO:0046872
comp16305_c0_seq1	GO:0004221	GO:0005515	GO:0006511	GO:0008234
comp16308_c0_seq1	GO:0005524	GO:0009570
comp16309_c0_seq1	GO:0000139	GO:0005509	GO:0015031	GO:0016021	GO:0030665	GO:0031902
comp16310_c0_seq2	GO:0003700	GO:0005634	GO:0006350	GO:0006355	GO:0010073	GO:0010093	GO:0030154	GO:0048316
comp16314_c0_seq2	GO:0005515	GO:0005524	GO:0005874	GO:0008568	GO:0009825	GO:0009832	GO:0010091	GO:0043622
comp16315_c0_seq4	GO:0003723	GO:0005524	GO:0008026	GO:0017151
comp16320_c0_seq2	GO:0000932	GO:0003723	GO:0005524	GO:0006397	GO:0006417	GO:0008026	GO:0019048	GO:0051028
comp16327_c0_seq1	GO:0003677	GO:0005516	GO:0005634	GO:0005829	GO:0006350	GO:0006950	GO:0030528	GO:0045449
comp16333_c0_seq1	GO:0003723	GO:0005515	GO:0005681	GO:0005683	GO:0005737	GO:0006397	GO:0008380
comp16336_c1_seq1	GO:0003677	GO:0005634	GO:0006350	GO:0045449
comp16339_c0_seq1	GO:0003677	GO:0008270	GO:0045449
comp16341_c0_seq1	GO:0005215	GO:0005774	GO:0005886	GO:0006826	GO:0010043	GO:0010670	GO:0016021	GO:0042742	GO:0055072
comp16342_c1_seq1	GO:0005509	GO:0005886	GO:0009408	GO:0009409	GO:0009612	GO:0009646	GO:0009733	GO:0009737	GO:0009739	GO:0009909	GO:0009961	GO:0010038	GO:0019722	GO:0042542	GO:0045087	GO:0048574
comp16345_c0_seq1	GO:0005783	GO:0006633	GO:0008415	GO:0009409	GO:0009416	GO:0016021
comp16347_c0_seq1	GO:0003777	GO:0005515	GO:0005524	GO:0005634	GO:0005819	GO:0005874	GO:0005886	GO:0007018	GO:0009941
comp163499_c0_seq1	GO:0000155	GO:0000160	GO:0004674	GO:0005524	GO:0005794	GO:0005886	GO:0006355	GO:0007165	GO:0009638	GO:0009882	GO:0009902	GO:0010118	GO:0010181	GO:0010362	GO:0018298	GO:0046777
comp16354_c0_seq1	GO:0003735	GO:0006412	GO:0015935	GO:0016020	GO:0019843
comp16356_c0_seq1	GO:0005794	GO:0005886
comp16359_c1_seq1	GO:0015992	GO:0016471	GO:0016820
comp16362_c0_seq1	GO:0005634	GO:0006457	GO:0031072	GO:0051082
comp16364_c0_seq1	GO:0016021	GO:0016131	GO:0050403	GO:0050502	GO:0080044	GO:0080046
comp16368_c0_seq1	GO:0016042	GO:0016788
comp163696_c0_seq1	GO:0004565	GO:0005529	GO:0005975	GO:0043169	GO:0048046
comp16370_c0_seq1	GO:0005730	GO:0005737	GO:0006350	GO:0009908	GO:0016568	GO:0030154	GO:0045449	GO:0046872
comp16371_c0_seq2	GO:0009522	GO:0009523	GO:0009535	GO:0009765	GO:0016021	GO:0016168	GO:0018298	GO:0046872
comp16373_c0_seq1	GO:0005739
comp16376_c0_seq1	GO:0003677	GO:0005634	GO:0006350	GO:0045449
comp16376_c1_seq1	GO:0000082	GO:0005515	GO:0005634	GO:0007067	GO:0009735	GO:0009741	GO:0009744	GO:0042127	GO:0051301
comp16377_c0_seq1	GO:0003723	GO:0004809	GO:0008033
comp16380_c0_seq1	GO:0000166	GO:0003677	GO:0003723	GO:0004518	GO:0008270
comp163815_c0_seq1	GO:0016042	GO:0016788
comp16389_c0_seq1	GO:0003735	GO:0006412	GO:0015935	GO:0016020	GO:0019843
comp1639_c0_seq1	GO:0004364	GO:0009734
comp16390_c0_seq1	GO:0004814	GO:0005524	GO:0005737	GO:0006420
comp16401_c0_seq1	GO:0004601	GO:0005886	GO:0009507	GO:0045454	GO:0046686	GO:0051920	GO:0055114
comp16407_c0_seq1	GO:0005525	GO:0005886	GO:0007264	GO:0015031
comp16411_c0_seq2	GO:0000184	GO:0003723	GO:0005515	GO:0005524	GO:0005634	GO:0005773	GO:0006364	GO:0008026
comp16412_c0_seq1	GO:0005787	GO:0005792	GO:0006465	GO:0008233	GO:0016021
comp164123_c0_seq1	GO:0004970	GO:0005234	GO:0006811	GO:0016021	GO:0030288
comp16414_c0_seq2	GO:0005634	GO:0031072	GO:0048471
comp16415_c0_seq2	GO:0005634	GO:0006350	GO:0009734	GO:0045449	GO:0046983
comp16420_c0_seq1	GO:0005515	GO:0005524	GO:0009733	GO:0009790	GO:0019788	GO:0043687	GO:0051246
comp16421_c1_seq1	GO:0005215	GO:0005886	GO:0016021	GO:0055085
comp16422_c0_seq2	GO:0000502	GO:0009965
comp16423_c0_seq1	GO:0000287	GO:0004449	GO:0005739	GO:0006099	GO:0008270	GO:0051287	GO:0055114
comp16425_c1_seq1	GO:0000166	GO:0003723	GO:0005634	GO:0005737	GO:0006397
comp16429_c0_seq1	GO:0003743	GO:0006413	GO:0046872
comp16430_c0_seq1	GO:0000162	GO:0004834	GO:0009507	GO:0033984
comp16436_c1_seq1	GO:0003677	GO:0008270
comp16438_c0_seq1	GO:0000502	GO:0005488	GO:0030234	GO:0042176
comp16443_c0_seq1	GO:0003824	GO:0005575	GO:0008152
comp164443_c0_seq1	GO:0005524	GO:0006810	GO:0016021	GO:0016887
comp16446_c0_seq2	GO:0004853	GO:0009507	GO:0015995
comp16450_c0_seq4	GO:0003723	GO:0005634
comp16452_c1_seq1	GO:0000151	GO:0004842	GO:0005488	GO:0016567
comp16454_c0_seq1	GO:0004713	GO:0004872	GO:0005515	GO:0005524	GO:0005829	GO:0005886	GO:0006468	GO:0016021
comp164584_c0_seq1	GO:0005739
comp16459_c0_seq1	GO:0005737
comp16466_c0_seq1	GO:0005886	GO:0016021
comp16471_c0_seq1	GO:0004674	GO:0005509	GO:0005515	GO:0005524	GO:0005778	GO:0006468
comp164714_c0_seq1	GO:0003723	GO:0005615	GO:0005618	GO:0006950	GO:0033897
comp16473_c0_seq1	GO:0009813	GO:0016702	GO:0031418	GO:0045486	GO:0046872	GO:0055114
comp16478_c0_seq1	GO:0005507	GO:0005615	GO:0016491	GO:0055114
comp16481_c0_seq1	GO:0016021	GO:0016301	GO:0031969
comp16482_c0_seq1	GO:0005515	GO:0005634
comp16484_c0_seq1	GO:0004150	GO:0046656
comp16486_c0_seq1	GO:0005789	GO:0016021
comp16487_c0_seq1	GO:0004402	GO:0005634	GO:0006350	GO:0008283	GO:0009294	GO:0035265	GO:0045449	GO:0046872	GO:0051536
comp164870_c0_seq1	GO:0004674	GO:0005515	GO:0005524	GO:0006468	GO:0048573
comp16489_c0_seq1	GO:0003735	GO:0005840	GO:0006412
comp16493_c0_seq1	GO:0003777	GO:0005737	GO:0005874	GO:0005929	GO:0007017	GO:0030286	GO:0035086
comp16495_c0_seq1	GO:0003676	GO:0005773	GO:0008033	GO:0008270	GO:0017150	GO:0050660	GO:0055114
comp16496_c0_seq2	GO:0003700	GO:0005634	GO:0006350	GO:0006355	GO:0008270	GO:0043565
comp16498_c0_seq1	GO:0004857	GO:0030599
comp16499_c0_seq1	GO:0003779	GO:0005737	GO:0015629	GO:0030036
comp16507_c0_seq2	GO:0005794	GO:0005886	GO:0006888	GO:0015031	GO:0030176
comp16510_c0_seq1	GO:0000287	GO:0004449	GO:0005739	GO:0006099	GO:0008270	GO:0051287	GO:0055114
comp16512_c0_seq1	GO:0005524	GO:0005788
comp16512_c1_seq1	GO:0005524	GO:0005618	GO:0005773	GO:0005788	GO:0005886	GO:0009507	GO:0010197	GO:0030433
comp16516_c0_seq1	GO:0005515	GO:0009611	GO:0009625	GO:0009867	GO:0010118	GO:0019005	GO:0031146	GO:0031348	GO:0042742	GO:0050832
comp16520_c0_seq1	GO:0005730
comp16524_c0_seq1	GO:0003743	GO:0005737	GO:0006412
comp16525_c0_seq1	GO:0009507	GO:0042780	GO:0042781	GO:0046872
comp16529_c0_seq1	GO:0005576	GO:0005618	GO:0006952
comp16533_c0_seq2	GO:0000166	GO:0003723	GO:0005515	GO:0006397	GO:0008380	GO:0016607	GO:0035061
comp16534_c0_seq1	GO:0005515	GO:0005886	GO:0009507	GO:0009610	GO:0044403
comp16538_c2_seq1	GO:0005525	GO:0005737	GO:0007264	GO:0016020
comp165404_c0_seq1	GO:0004332	GO:0005737	GO:0006096
comp16545_c0_seq3	GO:0003677	GO:0005634	GO:0006350	GO:0030528	GO:0045449
comp165494_c0_seq1	GO:0005524	GO:0016021	GO:0042626	GO:0055085
comp16553_c0_seq1	GO:0003700	GO:0005515	GO:0005634	GO:0005829	GO:0006350	GO:0006355	GO:0043565
comp16554_c0_seq1	GO:0005829	GO:0006099	GO:0008964	GO:0015977	GO:0015979
comp16560_c0_seq4	GO:0004842	GO:0005515	GO:0005634	GO:0005737	GO:0006511	GO:0007275	GO:0008270	GO:0016567
comp16563_c0_seq1	GO:0005886
comp16564_c0_seq1	GO:0004648	GO:0006564	GO:0009570	GO:0030170
comp16566_c0_seq1	GO:0000159	GO:0007165	GO:0008601
comp16568_c0_seq1	GO:0005743	GO:0005886	GO:0015986	GO:0045261	GO:0046933
comp16569_c0_seq1	GO:0005634	GO:0005829	GO:0008113	GO:0046872	GO:0055114
comp165696_c0_seq1	GO:0005743	GO:0006810	GO:0009055	GO:0016021	GO:0016491	GO:0022904	GO:0046872	GO:0070469
comp16570_c0_seq3	GO:0008643	GO:0016021	GO:0022891	GO:0055085
comp16577_c1_seq1	GO:0004674	GO:0004713	GO:0005515	GO:0005524	GO:0005773	GO:0005886	GO:0006468	GO:0009742
comp16582_c0_seq1	GO:0000001	GO:0001302	GO:0005515	GO:0005743	GO:0006457	GO:0007007	GO:0045861	GO:0070584
comp16583_c0_seq6	GO:0008643	GO:0016021	GO:0022891	GO:0031969	GO:0055085
comp165860_c0_seq1	GO:0005515	GO:0005524	GO:0006915	GO:0006952
comp16589_c0_seq1	GO:0004674	GO:0005524	GO:0005886	GO:0006468
comp16592_c0_seq4	GO:0004674	GO:0004713	GO:0005524	GO:0005886	GO:0006468
comp16594_c0_seq4	GO:0004765	GO:0005524	GO:0009073	GO:0009507
comp16595_c0_seq1	GO:0004601	GO:0005506	GO:0005509	GO:0009055	GO:0016021	GO:0050660	GO:0050664	GO:0055114
comp16603_c0_seq1	GO:0003755	GO:0005515	GO:0005737	GO:0006457
comp16606_c0_seq1	GO:0005488	GO:0016491	GO:0055114
comp166082_c0_seq1	GO:0005515	GO:0008270	GO:0016021
comp16611_c0_seq1	GO:0003677	GO:0005634	GO:0006350	GO:0006355
comp16617_c0_seq5	GO:0003989	GO:0005524	GO:0006633	GO:0009317	GO:0009570	GO:0009706
comp16622_c0_seq2	GO:0005215	GO:0006857	GO:0016021
comp16629_c0_seq1	GO:0003677	GO:0003964	GO:0004190	GO:0004519	GO:0008270	GO:0015074
comp16631_c0_seq2	GO:0004674	GO:0004713	GO:0005515	GO:0005524	GO:0005789	GO:0006468	GO:0009686	GO:0009744	GO:0009873	GO:0010105	GO:0010182	GO:0048510
comp166324_c0_seq1	GO:0004553	GO:0005618	GO:0006073	GO:0016762	GO:0048046
comp16637_c0_seq2	GO:0004674	GO:0004713	GO:0005515	GO:0005524	GO:0005789	GO:0006468	GO:0009686	GO:0009744	GO:0009873	GO:0010105	GO:0010182	GO:0048510
comp16641_c0_seq2	GO:0033303	GO:0033330	GO:0033485	GO:0047213
comp16646_c0_seq1	GO:0003777	GO:0005524	GO:0005874	GO:0007018	GO:0048364
comp16648_c0_seq2	GO:0004671	GO:0005789	GO:0006481	GO:0009788	GO:0009908	GO:0016021	GO:0048367
comp16649_c0_seq2	GO:0003677	GO:0005515	GO:0005634	GO:0006350	GO:0008270	GO:0045449
comp16650_c0_seq1	GO:0005773	GO:0005975	GO:0006952	GO:0042973	GO:0043169
comp16661_c0_seq2	GO:0000166	GO:0003730	GO:0005515	GO:0005654	GO:0009409	GO:0009411	GO:0010494	GO:0030371	GO:0034063	GO:0045727	GO:0048255	GO:0070181
comp16665_c0_seq2	GO:0008643	GO:0016021	GO:0022891	GO:0055085
comp16666_c0_seq1	GO:0000151	GO:0003755	GO:0004842	GO:0005634	GO:0006457	GO:0016567
comp16674_c0_seq1	GO:0005739	GO:0016020
comp16679_c0_seq1	GO:0005625	GO:0008831	GO:0010253	GO:0010280	GO:0010315	GO:0045226	GO:0050377	GO:0050662	GO:0051555	GO:0055114
comp166833_c0_seq1	GO:0005524	GO:0006810	GO:0016021	GO:0016887
comp1669_c0_seq1	GO:0016021	GO:0016301	GO:0031969
comp16705_c0_seq1	GO:0003677	GO:0004190	GO:0005524	GO:0008270	GO:0015074
comp16706_c0_seq1	GO:0004519	GO:0005524	GO:0006298	GO:0007126	GO:0016446	GO:0016447	GO:0030983	GO:0032389
comp16712_c0_seq2	GO:0005737	GO:0006950
comp16713_c0_seq2	GO:0000287	GO:0008152	GO:0009507	GO:0009899
comp16721_c0_seq1	GO:0005515	GO:0005743	GO:0006839	GO:0016021	GO:0017077	GO:0050873	GO:0055085
comp16723_c0_seq3	GO:0004842	GO:0005524	GO:0006511	GO:0016567	GO:0051246
comp16727_c0_seq1	GO:0042803
comp167290_c0_seq1	GO:0004674	GO:0004872	GO:0005515	GO:0005524	GO:0005886	GO:0006468	GO:0016021
comp16731_c0_seq2	GO:0016787
comp16732_c0_seq1	GO:0005515	GO:0005737	GO:0008270	GO:0016874
comp167452_c0_seq1	GO:0005388	GO:0005516	GO:0005524	GO:0006754	GO:0006816	GO:0016021	GO:0046872
comp167546_c0_seq1	GO:0006066	GO:0007267	GO:0009553	GO:0010430	GO:0016614	GO:0050660
comp16756_c0_seq1	GO:0004475	GO:0005525	GO:0009058
comp16765_c0_seq1	GO:0003700	GO:0005634	GO:0005737	GO:0006350	GO:0006355	GO:0006950	GO:0043565
comp16765_c1_seq1	GO:0005509	GO:0005515	GO:0010091
comp16767_c0_seq1	GO:0003677	GO:0005515	GO:0005634	GO:0006350	GO:0008270	GO:0045449
comp16782_c0_seq1	GO:0016757
comp16782_c1_seq2	GO:0016757
comp16784_c0_seq2	GO:0005768	GO:0015031
comp167854_c0_seq1	GO:0004674	GO:0004872	GO:0005515	GO:0005524	GO:0005886	GO:0006468	GO:0016021
comp16789_c0_seq1	GO:0004674	GO:0004713	GO:0004872	GO:0005524	GO:0005529	GO:0006468	GO:0016021	GO:0060320
comp16790_c0_seq1	GO:0005634	GO:0006350	GO:0045449
comp16798_c0_seq2	GO:0000139	GO:0005315	GO:0009624	GO:0016021	GO:0055085
comp16803_c0_seq2	GO:0003924	GO:0005525	GO:0005737
comp16805_c0_seq4	GO:0003723	GO:0005524	GO:0005634	GO:0008026
comp168160_c0_seq1	GO:0005739
comp16818_c0_seq1	GO:0005634	GO:0006350	GO:0045449
comp16820_c0_seq1	GO:0005198	GO:0005506	GO:0009570	GO:0016226	GO:0051536
comp16823_c0_seq1	GO:0005094	GO:0005096	GO:0005515	GO:0005737	GO:0009932	GO:0010053
comp16825_c0_seq2	GO:0005739	GO:0034432	GO:0046872
comp16826_c0_seq1	GO:0005737
comp16844_c0_seq1	GO:0008643	GO:0016021	GO:0022891	GO:0055085
comp16848_c0_seq1	GO:0003700	GO:0005515	GO:0005634	GO:0006350	GO:0009651	GO:0009723	GO:0009733	GO:0009737	GO:0009739	GO:0009751	GO:0009753	GO:0010843	GO:0042752	GO:0043433	GO:0046686	GO:0048511	GO:0048574
comp168575_c0_seq1	GO:0005488	GO:0016491	GO:0055114
comp16861_c0_seq2	GO:0004722	GO:0006470	GO:0008287	GO:0046872
comp16864_c1_seq1	GO:0005618	GO:0048046
comp168648_c0_seq1	GO:0000162	GO:0004834	GO:0009507	GO:0030170
comp16871_c0_seq1	GO:0003872	GO:0005515	GO:0005524	GO:0005945	GO:0006096
comp16877_c0_seq6	GO:0005886	GO:0006813	GO:0009932	GO:0015079	GO:0016021
comp168794_c0_seq1	GO:0003677	GO:0005515	GO:0005634	GO:0009909	GO:0009933	GO:0010154	GO:0010158	GO:0010159	GO:0046872
comp16882_c0_seq1	GO:0004601	GO:0005506	GO:0005509	GO:0005886	GO:0009055	GO:0016021	GO:0050660	GO:0050664	GO:0055114
comp16883_c0_seq1	GO:0000918	GO:0005524	GO:0007049	GO:0009507	GO:0016887
comp16887_c0_seq1	GO:0005576	GO:0006949	GO:0007047	GO:0009505	GO:0009664	GO:0009739	GO:0010114	GO:0016020
comp16890_c0_seq1	GO:0000784	GO:0003676	GO:0005515	GO:0016233
comp16895_c0_seq1	GO:0005739
comp16901_c0_seq1	GO:0004029	GO:0004030	GO:0005515	GO:0005783	GO:0006081	GO:0016020	GO:0055114
comp16903_c0_seq1	GO:0005488	GO:0005886	GO:0006952	GO:0047501	GO:0047504	GO:0055114
comp16908_c0_seq1	GO:0005576	GO:0016042	GO:0016788
comp16909_c0_seq1	GO:0005506	GO:0016702	GO:0045543	GO:0055114
comp16915_c0_seq1	GO:0005515	GO:0005618	GO:0005773	GO:0009627	GO:0010224	GO:0031540	GO:0046686	GO:0048046
comp16921_c0_seq1	GO:0009734
comp16922_c0_seq2	GO:0003825	GO:0005576	GO:0005618	GO:0005773	GO:0005992	GO:0009793	GO:0009832	GO:0010182	GO:0051301
comp16923_c0_seq1	GO:0005739
comp16927_c0_seq1	GO:0000287	GO:0005524	GO:0005622	GO:0032957	GO:0035300	GO:0047325
comp16930_c0_seq1	GO:0003677	GO:0005634	GO:0006350	GO:0045449
comp16931_c0_seq3	GO:0008168
comp16932_c0_seq1	GO:0003677	GO:0005634	GO:0006350	GO:0008270	GO:0045449
comp16936_c0_seq1	GO:0003676	GO:0010492	GO:0016246
comp16937_c0_seq3	GO:0005509
comp16940_c0_seq5	GO:0008759	GO:0009245
comp16959_c0_seq2	GO:0005886	GO:0015031	GO:0016021	GO:0030658
comp16965_c0_seq1	GO:0005886	GO:0015171	GO:0015293	GO:0016021	GO:0043090
comp16966_c0_seq1	GO:0003777	GO:0005524	GO:0005874	GO:0007018	GO:0008017	GO:0016887
comp16968_c0_seq1	GO:0003677	GO:0004519	GO:0004527	GO:0005634	GO:0006281	GO:0046872
comp16970_c0_seq2	GO:0003677	GO:0005634	GO:0006350	GO:0030528	GO:0045449
comp16971_c0_seq4	GO:0004321	GO:0005524	GO:0005777	GO:0009695	GO:0009851	GO:0016874
comp16972_c0_seq1	GO:0005488	GO:0006096	GO:0006097	GO:0006099	GO:0006108	GO:0009514	GO:0030060	GO:0055114
comp16976_c0_seq2	GO:0005515	GO:0008270	GO:0016021
comp16979_c0_seq3	GO:0005515	GO:0005737	GO:0005856
comp16992_c0_seq1	GO:0003676	GO:0004815	GO:0004816	GO:0005524	GO:0005739	GO:0006421	GO:0006422	GO:0009507	GO:0048481
comp16997_c0_seq1	GO:0005886	GO:0016021	GO:0055085
comp17011_c0_seq3	GO:0003735	GO:0006412	GO:0009507	GO:0015935	GO:0019843
comp17018_c0_seq3	GO:0008270
comp17020_c0_seq1	GO:0005737	GO:0006950
comp17025_c0_seq1	GO:0005634	GO:0031072	GO:0048471
comp17034_c0_seq3	GO:0000914	GO:0003924	GO:0005525	GO:0005739	GO:0005874	GO:0005886	GO:0007017	GO:0009553	GO:0010103	GO:0048366	GO:0048768	GO:0051258	GO:0051641
comp17037_c0_seq1	GO:0005525	GO:0005886	GO:0007264	GO:0015031
comp17038_c0_seq1	GO:0009507
comp170431_c0_seq1	GO:0005739
comp17051_c0_seq1	GO:0005622	GO:0008270	GO:0045449
comp17058_c0_seq1	GO:0005388	GO:0005516	GO:0005524	GO:0005789	GO:0005886	GO:0006754	GO:0006816	GO:0016021	GO:0046872
comp17066_c0_seq3	GO:0009507
comp17076_c0_seq1	GO:0003700	GO:0005634	GO:0006350	GO:0006355	GO:0009873
comp17079_c0_seq1	GO:0016702	GO:0019509	GO:0046872	GO:0055114
comp17085_c0_seq2	GO:0030570	GO:0046872
comp17086_c1_seq2	GO:0005634	GO:0008270
comp17102_c0_seq1	GO:0005515	GO:0005634	GO:0006355	GO:0007165	GO:0007623	GO:0009637	GO:0009881	GO:0009911	GO:0018298
comp17103_c0_seq1	GO:0003824	GO:0005525	GO:0006777	GO:0019008	GO:0046872	GO:0051539
comp17107_c1_seq1	GO:0004601	GO:0005506	GO:0005509	GO:0005886	GO:0006800	GO:0009055	GO:0009408	GO:0016021	GO:0016174	GO:0043069	GO:0050660	GO:0050832	GO:0055114
comp17108_c0_seq2	GO:0009451	GO:0009507	GO:0009658	GO:0040007
comp17115_c0_seq3	GO:0004674	GO:0005524	GO:0005634	GO:0005737	GO:0006468	GO:0007243	GO:0046872	GO:0050773
comp17116_c0_seq4	GO:0006959
comp17120_c0_seq1	GO:0004674	GO:0005524	GO:0005634	GO:0006468	GO:0009408	GO:0009409	GO:0009651	GO:0045727
comp17123_c0_seq3	GO:0000139	GO:0008476	GO:0016021	GO:0016051
comp171275_c0_seq1	GO:0008152	GO:0047213
comp17130_c0_seq1	GO:0009409
comp17140_c0_seq1	GO:0003700	GO:0005634	GO:0006350	GO:0006355	GO:0006952	GO:0009873
comp171415_c0_seq1	GO:0004506	GO:0016021	GO:0050660	GO:0055114
comp17142_c0_seq1	GO:0008643	GO:0009941	GO:0016021	GO:0022891	GO:0055085
comp17153_c0_seq1	GO:0004674	GO:0004872	GO:0005515	GO:0005524	GO:0005886	GO:0006468	GO:0016021
comp17167_c0_seq1	GO:0004721	GO:0046872
comp17171_c0_seq1	GO:0003755	GO:0006457	GO:0009543	GO:0010207	GO:0016491
comp17173_c0_seq2	GO:0004725	GO:0016311
comp17178_c0_seq1	GO:0000823	GO:0005524	GO:0005634	GO:0008440	GO:0010264	GO:0045449	GO:0047326
comp17180_c0_seq1	GO:0005886	GO:0008565	GO:0009306	GO:0016021	GO:0055085
comp17181_c0_seq2	GO:0003700	GO:0005634	GO:0005737	GO:0006350	GO:0006355	GO:0006950	GO:0043565
comp17182_c0_seq2	GO:0004185	GO:0005576	GO:0005773	GO:0006508
comp171885_c0_seq1	GO:0016021	GO:0016301	GO:0031969
comp171978_c0_seq1	GO:0005509	GO:0005529	GO:0005789	GO:0006457	GO:0016021	GO:0051082
comp17201_c0_seq1	GO:0005525	GO:0005622	GO:0046872
comp17210_c0_seq1	GO:0004721	GO:0009507	GO:0046872
comp17212_c0_seq1	GO:0004497	GO:0009055	GO:0016021	GO:0020037	GO:0055114
comp17216_c0_seq1	GO:0003700	GO:0004674	GO:0004888	GO:0005515	GO:0005524	GO:0005634	GO:0006350	GO:0006355	GO:0006468	GO:0006915	GO:0007165	GO:0009941	GO:0017111	GO:0031224	GO:0043565	GO:0045087
comp17227_c0_seq2	GO:0003700	GO:0005634	GO:0006350	GO:0009653	GO:0045449
comp17228_c0_seq1	GO:0004674	GO:0005515	GO:0005524	GO:0009816	GO:0046777
comp17229_c0_seq2	GO:0004221	GO:0005634	GO:0006511	GO:0008234
comp17231_c0_seq1	GO:0009823	GO:0019139	GO:0050660	GO:0055114
comp17233_c0_seq2	GO:0004564	GO:0005618	GO:0005975	GO:0009611	GO:0048046
comp17248_c0_seq1	GO:0000036	GO:0006633	GO:0009507	GO:0031177	GO:0048037
comp17250_c0_seq1	GO:0005634	GO:0005829	GO:0006350	GO:0009410	GO:0043193
comp17255_c0_seq1	GO:0016021	GO:0032580	GO:0044237	GO:0048040	GO:0050662
comp17257_c0_seq4	GO:0008643	GO:0016021	GO:0022891	GO:0055085
comp17259_c0_seq1	GO:0005886	GO:0005975	GO:0006952	GO:0031225	GO:0042973	GO:0043169
comp17260_c0_seq3	GO:0005778	GO:0005782	GO:0008152	GO:0016874	GO:0042802
comp17262_c0_seq1	GO:0005975	GO:0047274
comp17277_c0_seq6	GO:0004842	GO:0005515	GO:0005886	GO:0008270	GO:0009690	GO:0009850
comp172830_c0_seq1	GO:0003700	GO:0005634	GO:0006350	GO:0006355	GO:0009873
comp17288_c0_seq1	GO:0005515	GO:0005524	GO:0005975	GO:0006633	GO:0042128	GO:0043562
comp172885_c0_seq1	GO:0005783	GO:0009055	GO:0016021	GO:0020037	GO:0048364	GO:0055114	GO:0080003	GO:0080014
comp17289_c0_seq1	GO:0004674	GO:0004713	GO:0004872	GO:0005515	GO:0005524	GO:0006468	GO:0016021	GO:0048765
comp17293_c0_seq1	GO:0005249	GO:0005516	GO:0005886	GO:0006813	GO:0016021	GO:0030552	GO:0030553	GO:0055085
comp17302_c0_seq1	GO:0000155	GO:0000160	GO:0004674	GO:0005515	GO:0005524	GO:0005773	GO:0006355	GO:0007165	GO:0009638	GO:0009882	GO:0009898	GO:0009903	GO:0009904	GO:0010119	GO:0010155	GO:0010181	GO:0010362	GO:0018298	GO:0046777
comp17304_c0_seq1	GO:0004722	GO:0006470	GO:0008287	GO:0046872
comp17306_c0_seq1	GO:0005515	GO:0005634	GO:0005819	GO:0005886	GO:0006511	GO:0007059	GO:0007275	GO:0009524	GO:0009734	GO:0009873	GO:0044419	GO:0045910	GO:0046686
comp173072_c0_seq1	GO:0003677	GO:0003723	GO:0003964	GO:0004190	GO:0004519	GO:0006278	GO:0006810	GO:0008270	GO:0046740
comp17309_c0_seq1	GO:0009535	GO:0015986	GO:0045261	GO:0046933	GO:0046961
comp17317_c0_seq3	GO:0005886	GO:0016021
comp17324_c0_seq1	GO:0000300	GO:0005525	GO:0005783	GO:0005794	GO:0005829	GO:0005886	GO:0006886	GO:0006888
comp17325_c0_seq1	GO:0003677	GO:0005634	GO:0006350	GO:0045449
comp17326_c0_seq3	GO:0030528
comp17328_c0_seq1	GO:0003677	GO:0005634	GO:0006350	GO:0009825	GO:0009908	GO:0010150	GO:0045449
comp17332_c0_seq1	GO:0003677	GO:0005634	GO:0006350	GO:0030528	GO:0045449
comp17336_c0_seq3	GO:0003723	GO:0005524	GO:0008026	GO:0009507
comp17349_c0_seq4	GO:0005267	GO:0006813	GO:0009705	GO:0016021
comp173585_c0_seq1	GO:0005576	GO:0016042	GO:0016298
comp1736_c0_seq1	GO:0005515	GO:0005634	GO:0009611
comp17361_c0_seq1	GO:0009535	GO:0009543
comp17363_c0_seq2	GO:0003985	GO:0005737	GO:0008152	GO:0046872
comp17373_c0_seq3	GO:0003700	GO:0005634	GO:0005737	GO:0006350	GO:0006355	GO:0006950	GO:0010200	GO:0043565
comp17376_c0_seq1	GO:0005739	GO:0022626
comp17378_c0_seq1	GO:0005886	GO:0006813	GO:0015079	GO:0016021
comp17411_c0_seq1	GO:0005634	GO:0008270	GO:0045449
comp17414_c0_seq1	GO:0004040	GO:0005829	GO:0016884
comp17417_c0_seq2	GO:0006350	GO:0016455	GO:0016592	GO:0045449
comp17419_c0_seq1	GO:0005739
comp17424_c0_seq5	GO:0004674	GO:0005524	GO:0006468
comp17427_c0_seq2	GO:0005515	GO:0005737
comp17428_c0_seq2	GO:0005786	GO:0006614	GO:0008312
comp174294_c0_seq1	GO:0000139	GO:0007047	GO:0016021	GO:0016757
comp17430_c0_seq1	GO:0003677	GO:0005634	GO:0006350	GO:0030528	GO:0045449
comp17432_c0_seq1	GO:0005737	GO:0006559	GO:0009058	GO:0009698	GO:0016211	GO:0016841
comp17433_c0_seq3	GO:0003677	GO:0005634	GO:0006350	GO:0045449
comp17434_c0_seq1	GO:0005886
comp17436_c0_seq1	GO:0004497	GO:0009055	GO:0020037	GO:0055114
comp17447_c0_seq1	GO:0005385	GO:0005886	GO:0006829	GO:0016021	GO:0055085
comp17450_c0_seq2	GO:0006810	GO:0009534	GO:0009570	GO:0022900	GO:0045454
comp17451_c0_seq1	GO:0005524	GO:0005886	GO:0008559	GO:0016021	GO:0055085
comp17459_c0_seq1	GO:0005509	GO:0005634	GO:0009409	GO:0016021
comp17462_c0_seq1	GO:0004674	GO:0004713	GO:0004872	GO:0005515	GO:0005524	GO:0006468	GO:0016021
comp17472_c0_seq6	GO:0000502	GO:0005634	GO:0030234	GO:0042176
comp17473_c0_seq1	GO:0005886	GO:0006979	GO:0008270	GO:0032440	GO:0055114
comp17485_c0_seq2	GO:0003723	GO:0005634	GO:0006397	GO:0008380	GO:0030529
comp17487_c0_seq1	GO:0004221	GO:0006511	GO:0008234
comp17496_c0_seq1	GO:0005886	GO:0031225
comp17497_c0_seq3	GO:0005506	GO:0009639	GO:0009686	GO:0009739	GO:0009826	GO:0009908	GO:0045544	GO:0055114
comp17499_c0_seq1	GO:0009507
comp17500_c0_seq4	GO:0005773	GO:0005975	GO:0006952	GO:0009505	GO:0042973	GO:0043169	GO:0046658
comp17509_c0_seq2	GO:0005737	GO:0007047	GO:0007049	GO:0008360	GO:0008762	GO:0009252	GO:0050660	GO:0051301	GO:0055114
comp17513_c0_seq2	GO:0005524	GO:0016021	GO:0042626	GO:0055085
comp17521_c1_seq1	GO:0005525	GO:0005737	GO:0007264	GO:0016020
comp17526_c0_seq1	GO:0005737
comp17528_c0_seq1	GO:0003700	GO:0005634	GO:0006350	GO:0006355	GO:0043565	GO:0046983
comp17536_c0_seq2	GO:0005634
comp17537_c0_seq2	GO:0008430	GO:0045454
comp17539_c0_seq2	GO:0009507
comp17543_c0_seq1	GO:0004693	GO:0005524	GO:0006468	GO:0007049	GO:0008353	GO:0051301
comp17545_c0_seq1	GO:0005576	GO:0016042	GO:0016788
comp17546_c0_seq2	GO:0004647	GO:0010008	GO:0015031	GO:0046872
comp17552_c0_seq1	GO:0003677	GO:0005634	GO:0006350	GO:0045449
comp17569_c0_seq1	GO:0005507	GO:0008471	GO:0046274	GO:0046688	GO:0048046	GO:0055114
comp17576_c0_seq4	GO:0005634	GO:0005739	GO:0005840	GO:0008479	GO:0008616	GO:0046872
comp17583_c0_seq1	GO:0019904
comp17585_c0_seq1	GO:0004553	GO:0005618	GO:0006073	GO:0007047	GO:0016762	GO:0048046
comp17598_c0_seq1	GO:0005737	GO:0006415	GO:0016149
comp17615_c0_seq1	GO:0005886	GO:0006979	GO:0008270	GO:0032440	GO:0055114
comp17616_c0_seq1	GO:0003677	GO:0003964	GO:0004190	GO:0004519	GO:0008270	GO:0015074
comp17620_c1_seq1	GO:0003755	GO:0005624	GO:0005771	GO:0005783	GO:0005795	GO:0005829	GO:0006457	GO:0016020	GO:0042277
comp17623_c0_seq2	GO:0009507	GO:0009793
comp17629_c0_seq1	GO:0004674	GO:0004872	GO:0005515	GO:0005524	GO:0006468	GO:0009960	GO:0016021
comp17631_c0_seq1	GO:0003677	GO:0005634	GO:0006350	GO:0045449
comp17645_c0_seq1	GO:0005886	GO:0015031	GO:0016021	GO:0016192
comp17649_c0_seq3	GO:0003700	GO:0005634	GO:0006350	GO:0006355	GO:0009738	GO:0043565	GO:0046983
comp17657_c0_seq1	GO:0009535	GO:0010287
comp17658_c0_seq2	GO:0003677	GO:0005634	GO:0006350	GO:0010090	GO:0045449	GO:0048354
comp1768_c0_seq1	GO:0005507	GO:0008471	GO:0046274	GO:0048046	GO:0055114
comp17685_c0_seq1	GO:0005576	GO:0006952
comp17686_c0_seq1	GO:0005576	GO:0006952
comp17688_c0_seq1	GO:0004084	GO:0005739	GO:0009082	GO:0009507
comp17691_c0_seq2	GO:0004721	GO:0005886	GO:0046872
comp17692_c0_seq1	GO:0004008	GO:0005524	GO:0006754	GO:0006825	GO:0010273	GO:0016021	GO:0046872
comp17709_c0_seq3	GO:0000148	GO:0003843	GO:0006075	GO:0007047	GO:0008360	GO:0016021
comp17710_c0_seq2	GO:0000152	GO:0003006	GO:0004674	GO:0005515	GO:0005524	GO:0005975	GO:0006468	GO:0006633	GO:0006950	GO:0009594	GO:0009738	GO:0010050	GO:0010149	GO:0010182	GO:0042128	GO:0080022
comp17713_c0_seq1	GO:0004601	GO:0005576	GO:0020037	GO:0042744	GO:0055114
comp17715_c0_seq1	GO:0003674	GO:0005887	GO:0005938	GO:0006810	GO:0009734
comp17717_c0_seq1	GO:0005576	GO:0006952
comp17722_c1_seq5	GO:0004435	GO:0004871	GO:0005886	GO:0007242	GO:0016042
comp17725_c0_seq1	GO:0005345	GO:0015853	GO:0015854	GO:0016021	GO:0055085
comp17726_c0_seq1	GO:0005886	GO:0008195	GO:0009738	GO:0016021
comp17729_c0_seq1	GO:0005509
comp17738_c0_seq1	GO:0005524	GO:0006810	GO:0016021	GO:0016887
comp17746_c0_seq1	GO:0004674	GO:0005524	GO:0005634	GO:0006468	GO:0009408	GO:0009409	GO:0009651	GO:0045727
comp17747_c0_seq1	GO:0004674	GO:0005515	GO:0005524	GO:0006468	GO:0007154	GO:0035091
comp17751_c0_seq2	GO:0005484	GO:0005886	GO:0006886	GO:0016021	GO:0016192
comp17764_c0_seq1	GO:0010052
comp17767_c0_seq2	GO:0005515	GO:0008270	GO:0016021
comp17772_c0_seq2	GO:0004660	GO:0005515	GO:0009414	GO:0009737	GO:0009788	GO:0009934	GO:0018342	GO:0046872
comp17792_c0_seq1	GO:0005740	GO:0006810	GO:0007585	GO:0009535	GO:0009657	GO:0016021	GO:0016117	GO:0016491	GO:0022900	GO:0046862	GO:0046872	GO:0070469
comp17794_c0_seq1	GO:0005634	GO:0005737
comp17800_c0_seq3	GO:0005634	GO:0006350	GO:0009908	GO:0016481	GO:0030154	GO:0046982
comp17801_c0_seq1	GO:0004674	GO:0005524	GO:0006468	GO:0007165	GO:0009268	GO:0042802
comp17802_c0_seq7	GO:0000706	GO:0003677	GO:0005524	GO:0005634	GO:0005694	GO:0007129	GO:0007131	GO:0016787	GO:0034090	GO:0042138
comp17804_c0_seq2	GO:0003684	GO:0005524	GO:0006298	GO:0030983
comp17804_c1_seq1	GO:0003684	GO:0005524	GO:0006298	GO:0030983
comp17808_c0_seq2	GO:0005634	GO:0007049	GO:0051301
comp17814_c0_seq1	GO:0005345	GO:0006863	GO:0016021
comp17818_c0_seq1	GO:0004497	GO:0009055	GO:0016021	GO:0020037	GO:0055114
comp17821_c0_seq1	GO:0008270
comp178301_c0_seq1	GO:0004674	GO:0004872	GO:0005515	GO:0005524	GO:0005886	GO:0006468	GO:0016021
comp17836_c0_seq2	GO:0005739
comp17839_c0_seq1	GO:0003777	GO:0005524	GO:0005874	GO:0007018	GO:0048364
comp17848_c0_seq1	GO:0003684	GO:0003887	GO:0005634	GO:0006260	GO:0006281	GO:0046872
comp17850_c0_seq2	GO:0003677	GO:0005515	GO:0005634	GO:0006350	GO:0030528	GO:0045449
comp17853_c0_seq1	GO:0003677	GO:0005515	GO:0009965
comp17857_c0_seq1	GO:0004842	GO:0005524	GO:0043687	GO:0051246
comp17858_c0_seq1	GO:0000272	GO:0016161	GO:0043169
comp17866_c0_seq4	GO:0000224	GO:0005829	GO:0009751	GO:0010188	GO:0010193	GO:0046872
comp17876_c0_seq6	GO:0003723	GO:0005730	GO:0006364	GO:0030529
comp17884_c0_seq1	GO:0004650	GO:0005576	GO:0005618	GO:0005975	GO:0007047
comp17886_c0_seq1	GO:0005886	GO:0006857	GO:0015031	GO:0015198	GO:0016021	GO:0055085
comp17891_c0_seq1	GO:0008937	GO:0009507	GO:0015979	GO:0055114
comp17892_c0_seq1	GO:0005576	GO:0016787
comp17899_c0_seq1	GO:0005739
comp17901_c0_seq1	GO:0005634	GO:0008270	GO:0016568	GO:0018024
comp17902_c0_seq2	GO:0000421	GO:0005874	GO:0006914	GO:0015031	GO:0033110
comp17914_c0_seq2	GO:0005778	GO:0016021
comp17925_c0_seq1	GO:0005576	GO:0016042	GO:0016788
comp17929_c0_seq1	GO:0004674	GO:0004713	GO:0004872	GO:0005515	GO:0005524	GO:0006468	GO:0016021
comp17937_c0_seq1	GO:0004558	GO:0005975
comp17943_c0_seq1	GO:0004674	GO:0005524	GO:0005634	GO:0006468	GO:0009408	GO:0009409	GO:0009651	GO:0045727
comp17945_c0_seq3	GO:0005488	GO:0005634	GO:0048527
comp17959_c0_seq1	GO:0005739
comp17964_c0_seq2	GO:0003677	GO:0008270
comp17966_c0_seq2	GO:0003723	GO:0003968	GO:0031047
comp17968_c0_seq1	GO:0005515	GO:0006886	GO:0008270	GO:0016192
comp17976_c1_seq2	GO:0003677	GO:0016363
comp18004_c0_seq5	GO:0005515	GO:0008270	GO:0009570	GO:0009658
comp18012_c0_seq2	GO:0004693	GO:0005524	GO:0006468	GO:0007049	GO:0008353	GO:0051301
comp18020_c0_seq3	GO:0004674	GO:0004713	GO:0005515	GO:0005524	GO:0005773	GO:0005886	GO:0006468	GO:0009742
comp18022_c0_seq2	GO:0005515	GO:0005524	GO:0005737	GO:0006950	GO:0017111	GO:0019538
comp18023_c0_seq1	GO:0004334	GO:0006527	GO:0006559	GO:0006572	GO:0046872
comp18026_c0_seq1	GO:0003735	GO:0005840	GO:0006412	GO:0019843
comp18031_c0_seq4	GO:0000105	GO:0004424
comp18032_c1_seq1	GO:0005524	GO:0005737	GO:0006260	GO:0006457	GO:0009408	GO:0031072	GO:0046872	GO:0051082
comp18036_c0_seq1	GO:0004364	GO:0005789	GO:0005792	GO:0016021
comp18038_c0_seq1	GO:0003857	GO:0004165	GO:0004300	GO:0006635	GO:0008692	GO:0009514	GO:0018812	GO:0050662	GO:0055114
comp18039_c0_seq1	GO:0016998	GO:0046658
comp18039_c1_seq1	GO:0005515	GO:0005956	GO:0006468	GO:0019887
comp18048_c0_seq2	GO:0009507	GO:0009509	GO:0016117	GO:0016719	GO:0055114
comp18050_c0_seq1	GO:0005515	GO:0005634
comp18051_c0_seq1	GO:0003677	GO:0003899	GO:0006351	GO:0009507
comp18052_c0_seq1	GO:0006959
comp18054_c0_seq1	GO:0003881	GO:0008654	GO:0016021	GO:0046872
comp18055_c0_seq2	GO:0003723	GO:0003735	GO:0005739	GO:0006412	GO:0015934	GO:0016740
comp18056_c0_seq6	GO:0003700	GO:0005515	GO:0005634	GO:0006350	GO:0006355	GO:0008270	GO:0016563	GO:0043565	GO:0045941
comp18058_c0_seq6	GO:0003700	GO:0005634	GO:0006350	GO:0006355	GO:0008270	GO:0043565
comp18059_c0_seq1	GO:0004674	GO:0005524	GO:0006468
comp18063_c0_seq1	GO:0005215	GO:0006810	GO:0016021	GO:0031969
comp18066_c0_seq1	GO:0005488	GO:0033788	GO:0055114
comp18072_c0_seq2	GO:0003677	GO:0005634
comp18077_c0_seq1	GO:0004674	GO:0005524	GO:0006468
comp18078_c0_seq1	GO:0004672	GO:0004872	GO:0005515	GO:0005524	GO:0005886	GO:0006468	GO:0016021
comp18079_c1_seq1	GO:0000287	GO:0004450	GO:0005737	GO:0006097	GO:0006099	GO:0006102	GO:0051287	GO:0055114
comp18084_c0_seq1	GO:0019904
comp18086_c0_seq1	GO:0009733	GO:0016874
comp18089_c0_seq1	GO:0004298	GO:0005634	GO:0005737	GO:0006511	GO:0019773
comp18090_c0_seq13	GO:0004445	GO:0009738	GO:0009850	GO:0010067	GO:0010305	GO:0010588	GO:0030154	GO:0032957	GO:0046855	GO:0048016
comp18093_c0_seq1	GO:0003677	GO:0005634	GO:0005737	GO:0006350	GO:0010321	GO:0045449	GO:0046872
comp18094_c0_seq1	GO:0003723	GO:0004535	GO:0005634	GO:0005737	GO:0006350	GO:0045449	GO:0046872
comp18096_c0_seq2	GO:0003700	GO:0005634	GO:0006350	GO:0006355	GO:0010073	GO:0010093	GO:0030154	GO:0048316
comp18097_c0_seq1	GO:0005524	GO:0005777	GO:0008152	GO:0016874
comp18099_c0_seq2	GO:0003677	GO:0005634	GO:0006350	GO:0045449
comp181083_c0_seq1	GO:0005739
comp18113_c0_seq1	GO:0005524	GO:0005618	GO:0005743	GO:0006099	GO:0006121	GO:0006810	GO:0008177	GO:0009055	GO:0050660	GO:0050897
comp18114_c0_seq1	GO:0005576	GO:0006810	GO:0009055	GO:0015035	GO:0022900	GO:0045454
comp18115_c0_seq1	GO:0005524	GO:0005743	GO:0016021	GO:0017111
comp18121_c0_seq1	GO:0005249	GO:0005516	GO:0005886	GO:0006813	GO:0016021	GO:0030552	GO:0030553	GO:0046686	GO:0055085
comp18124_c0_seq2	GO:0000777	GO:0000786	GO:0003677	GO:0005634	GO:0006334	GO:0009567
comp18127_c1_seq1	GO:0003735	GO:0005618	GO:0006412	GO:0022627	GO:0046872
comp18128_c0_seq1	GO:0004869	GO:0005576	GO:0006952
comp18129_c0_seq1	GO:0005515	GO:0008270	GO:0016021
comp18130_c0_seq1	GO:0003700	GO:0005634	GO:0006350	GO:0006355	GO:0043565	GO:0046983
comp18135_c0_seq1	GO:0005524	GO:0005634	GO:0005832	GO:0005886	GO:0006457	GO:0051082
comp18137_c0_seq1	GO:0003735	GO:0005840	GO:0006412
comp18140_c0_seq2	GO:0005681	GO:0005682	GO:0006397	GO:0007067	GO:0008380	GO:0051301
comp18142_c0_seq1	GO:0003677	GO:0005634	GO:0006350	GO:0007275	GO:0030528	GO:0045449
comp18146_c0_seq1	GO:0003723	GO:0003743	GO:0005524	GO:0006412	GO:0008026
comp18157_c0_seq1	GO:0005515	GO:0006886	GO:0008270	GO:0016192
comp18159_c0_seq1	GO:0005524	GO:0009611	GO:0009651	GO:0009737	GO:0009897	GO:0015245	GO:0016021	GO:0016887	GO:0080051
comp18161_c0_seq2	GO:0015031
comp18163_c0_seq1	GO:0004674	GO:0004713	GO:0005524	GO:0006468	GO:0010119
comp18164_c0_seq1	GO:0003723	GO:0004872	GO:0005515	GO:0005525	GO:0005789	GO:0005811	GO:0006614	GO:0007409	GO:0017111	GO:0050708
comp18175_c0_seq1	GO:0005789	GO:0016021
comp18176_c0_seq10	GO:0004091
comp18177_c0_seq1	GO:0004014	GO:0006597	GO:0008295
comp18182_c0_seq2	GO:0005525	GO:0005794	GO:0007264	GO:0015031	GO:0016192
comp18189_c0_seq1	GO:0005635	GO:0005737	GO:0005886	GO:0006606	GO:0008536
comp18190_c0_seq1	GO:0005789	GO:0015031	GO:0016021	GO:0055085
comp18191_c0_seq1	GO:0004497	GO:0009055	GO:0016021	GO:0020037	GO:0055114
comp18194_c0_seq1	GO:0005509
comp18198_c0_seq1	GO:0005515	GO:0005618	GO:0005773	GO:0009627	GO:0010224	GO:0031540	GO:0046686	GO:0048046
comp18199_c0_seq2	GO:0000139	GO:0006486	GO:0008378	GO:0016021
comp18205_c0_seq1	GO:0005509	GO:0005544	GO:0005773	GO:0009408	GO:0009409	GO:0009414	GO:0009651
comp18211_c0_seq1	GO:0003677	GO:0005634	GO:0006350	GO:0008270	GO:0045449
comp18215_c0_seq2	GO:0006869	GO:0008202
comp18222_c0_seq4	GO:0000045	GO:0005737	GO:0015031
comp18223_c0_seq2	GO:0003677	GO:0005524	GO:0005634	GO:0006268	GO:0006270	GO:0006350	GO:0007049	GO:0017111	GO:0045449
comp18226_c0_seq8	GO:0004664	GO:0009094	GO:0009570	GO:0016597	GO:0047769
comp18229_c0_seq3	GO:0009535	GO:0009706
comp18230_c0_seq1	GO:0005576	GO:0005618	GO:0006949	GO:0007047	GO:0009664	GO:0016020
comp18234_c0_seq2	GO:0004124	GO:0006535	GO:0009507	GO:0016740	GO:0030170
comp18235_c0_seq1	GO:0000775	GO:0005524	GO:0005634	GO:0005819	GO:0016572	GO:0035175	GO:0048471
comp18236_c0_seq1	GO:0004042	GO:0004358	GO:0005737	GO:0006526
comp18237_c1_seq1	GO:0004674	GO:0004714	GO:0005496	GO:0005524	GO:0005886	GO:0006468	GO:0009729	GO:0009742	GO:0009911	GO:0010008	GO:0010224	GO:0010268	GO:0016021	GO:0042803	GO:0043234	GO:0046982
comp18248_c0_seq1	GO:0005886	GO:0015031	GO:0016192	GO:0030663
comp18250_c0_seq1	GO:0004842	GO:0005524	GO:0043687	GO:0051246
comp18255_c0_seq6	GO:0003676	GO:0005515	GO:0005622	GO:0008270
comp18257_c0_seq2	GO:0003677	GO:0005634	GO:0006350	GO:0010088	GO:0010089	GO:0045449
comp18260_c0_seq1	GO:0000166	GO:0003723	GO:0005515	GO:0006397	GO:0008380	GO:0016607
comp18262_c0_seq1	GO:0003676	GO:0005515	GO:0005524	GO:0005681	GO:0005730	GO:0006397	GO:0008026	GO:0008380
comp18266_c0_seq1	GO:0004379	GO:0005829	GO:0005840	GO:0006499	GO:0010064	GO:0040007
comp18269_c0_seq1	GO:0005524	GO:0009698	GO:0016207
comp18270_c0_seq1	GO:0000389	GO:0003676	GO:0005681	GO:0008270	GO:0030532
comp18274_c0_seq2	GO:0000166	GO:0003723	GO:0006397	GO:0009507	GO:0030529
comp18275_c0_seq1	GO:0005773	GO:0005789	GO:0005886	GO:0009535	GO:0016021
comp18276_c0_seq4	GO:0005249	GO:0006813	GO:0016021	GO:0042391	GO:0042802	GO:0055085
comp18280_c0_seq1	GO:0005975	GO:0006631	GO:0009247	GO:0009707	GO:0016036	GO:0019374	GO:0030246	GO:0030259	GO:0046509
comp18294_c0_seq1	GO:0005524	GO:0006810	GO:0009055	GO:0016020	GO:0016887	GO:0046872	GO:0051539
comp18301_c0_seq3	GO:0003677	GO:0003964	GO:0004190	GO:0004519	GO:0008270	GO:0015074
comp18302_c0_seq1	GO:0004029	GO:0005524	GO:0005759	GO:0009507	GO:0046686	GO:0055114
comp18316_c0_seq1	GO:0005516	GO:0005524	GO:0005794	GO:0005902	GO:0005905	GO:0005938	GO:0006605	GO:0006897	GO:0007268	GO:0007416	GO:0007605	GO:0007626	GO:0014047	GO:0016358	GO:0016459	GO:0016591	GO:0030048	GO:0030175	GO:0030330	GO:0030424	GO:0030665	GO:0031941	GO:0031965	GO:0032587	GO:0042472	GO:0042491	GO:0042803	GO:0043025	GO:0043531	GO:0045334	GO:0045944	GO:0048167	GO:0048471	GO:0051015	GO:0051046	GO:0060002
comp18319_c0_seq1	GO:0003677	GO:0003899	GO:0005739	GO:0006350
comp18320_c0_seq1	GO:0003825	GO:0004805	GO:0005992
comp18328_c0_seq5	GO:0003676	GO:0004527	GO:0005634
comp18332_c0_seq1	GO:0003735	GO:0006412	GO:0022625
comp18333_c0_seq1	GO:0003979	GO:0051287	GO:0055114
comp18343_c0_seq1	GO:0000162	GO:0004834	GO:0009507	GO:0030170
comp18346_c0_seq8	GO:0016021	GO:0032580	GO:0044237	GO:0048040	GO:0050662
comp18348_c0_seq1	GO:0000786	GO:0003677	GO:0005634	GO:0006334
comp18350_c0_seq1	GO:0004674	GO:0004713	GO:0005515	GO:0005524	GO:0005886	GO:0006468	GO:0009507
comp18354_c0_seq1	GO:0006959
comp18358_c0_seq1	GO:0003677	GO:0005634
comp18361_c0_seq2	GO:0005515	GO:0005634	GO:0006350	GO:0006952	GO:0009611	GO:0009733	GO:0009751	GO:0009753	GO:0010112	GO:0045449
comp18363_c0_seq2	GO:0004560	GO:0005515	GO:0005773	GO:0005975	GO:0006516	GO:0043169	GO:0048046
comp18373_c0_seq1	GO:0000166	GO:0000398	GO:0003723	GO:0005515	GO:0005634	GO:0030529
comp18383_c0_seq1	GO:0003755	GO:0006457
comp18384_c0_seq3	GO:0004722	GO:0006470	GO:0008287	GO:0046872
comp18389_c0_seq1	GO:0004497	GO:0009055	GO:0020037	GO:0055114
comp18390_c0_seq1	GO:0005886	GO:0015450	GO:0031359	GO:0045036	GO:0048598
comp18391_c0_seq1	GO:0005576	GO:0005618	GO:0005975	GO:0006952	GO:0007047	GO:0042973	GO:0043169	GO:0046658
comp18392_c0_seq3	GO:0000166	GO:0001882	GO:0003677	GO:0003887	GO:0003896	GO:0005634	GO:0006270	GO:0006273
comp183944_c0_seq1	GO:0005515	GO:0005634	GO:0005737	GO:0009408	GO:0009611	GO:0009617	GO:0009625	GO:0009626	GO:0009862	GO:0016563	GO:0031348	GO:0050832
comp18406_c0_seq1	GO:0004519	GO:0009507	GO:0016556
comp18409_c0_seq2	GO:0005739	GO:0005886	GO:0015031	GO:0016021	GO:0030658
comp18410_c0_seq7	GO:0003825	GO:0005576	GO:0005618	GO:0005773	GO:0005992	GO:0009793	GO:0009832	GO:0010182	GO:0051301
comp18411_c0_seq1	GO:0005634	GO:0005829	GO:0006350	GO:0009410	GO:0043193
comp18412_c0_seq1	GO:0003723	GO:0005634	GO:0005737	GO:0006396	GO:0007275	GO:0016458	GO:0016568
comp18423_c0_seq1	GO:0005975	GO:0006952	GO:0042973	GO:0043169
comp184254_c0_seq1	GO:0004725	GO:0005829	GO:0005886	GO:0006470	GO:0006928	GO:0007049	GO:0007188	GO:0008138	GO:0008289	GO:0016314	GO:0022604	GO:0030010	GO:0030041	GO:0031152	GO:0031254	GO:0031272	GO:0045761	GO:0046856	GO:0048015	GO:0050919	GO:0051272	GO:0051285
comp18427_c0_seq1	GO:0000502	GO:0005515
comp18429_c0_seq3	GO:0005634	GO:0008270	GO:0045449
comp18432_c0_seq1	GO:0003676	GO:0004815	GO:0005515	GO:0005524	GO:0005737	GO:0006422
comp18436_c0_seq1	GO:0000166	GO:0000289	GO:0005515	GO:0005634	GO:0008143
comp18438_c0_seq3	GO:0003677	GO:0005634	GO:0006350	GO:0045449	GO:0046872
comp18441_c0_seq1	GO:0003677	GO:0008270	GO:0045449
comp18442_c0_seq1	GO:0000786	GO:0003677	GO:0005634	GO:0006334	GO:0006355
comp18446_c0_seq1	GO:0005741	GO:0005744	GO:0008565	GO:0015031	GO:0016021	GO:0055085
comp18447_c0_seq2	GO:0005524	GO:0005886	GO:0006810	GO:0016021	GO:0016887
comp18453_c0_seq1	GO:0000166	GO:0000339	GO:0000394	GO:0005515	GO:0005634	GO:0005737	GO:0005845	GO:0006370	GO:0031053
comp18455_c0_seq1	GO:0004364	GO:0009734
comp18460_c0_seq2	GO:0003677	GO:0003723	GO:0004518	GO:0005634	GO:0008270
comp18463_c1_seq2	GO:0004674	GO:0005509	GO:0005515	GO:0005524	GO:0005778	GO:0006468
comp18464_c1_seq1	GO:0004674	GO:0005524	GO:0006468
comp18467_c0_seq1	GO:0004674	GO:0004713	GO:0005524	GO:0005886	GO:0006468	GO:0009741	GO:0009826	GO:0016021
comp18469_c0_seq2	GO:0005634	GO:0006350	GO:0009908	GO:0016481	GO:0030154	GO:0046982
comp18472_c0_seq2	GO:0004315	GO:0006633	GO:0009570	GO:0009941	GO:0016020
comp18474_c0_seq1	GO:0008113	GO:0019538	GO:0055114
comp184856_c0_seq1	GO:0009507	GO:0019253	GO:0042132	GO:0046872
comp18487_c0_seq1	GO:0003677	GO:0003723	GO:0003964	GO:0004190	GO:0004519	GO:0006278	GO:0006508	GO:0015074
comp18495_c0_seq1	GO:0005484	GO:0005886	GO:0006886	GO:0007049	GO:0009524	GO:0016021	GO:0016192	GO:0051301
comp184967_c0_seq1	GO:0005576	GO:0005618	GO:0007047	GO:0030599	GO:0042545	GO:0045330
comp18499_c0_seq1	GO:0000272	GO:0016161	GO:0043169
comp184993_c0_seq1	GO:0005789	GO:0009055	GO:0009965	GO:0010268	GO:0016021	GO:0016132	GO:0016709	GO:0020037	GO:0042814	GO:0048441	GO:0048443	GO:0055114
comp18502_c0_seq1	GO:0004777	GO:0005507	GO:0005759	GO:0006540	GO:0006800	GO:0009408	GO:0009416	GO:0009450	GO:0009507	GO:0051287	GO:0055114
comp18511_c1_seq2	GO:0005515	GO:0008270	GO:0009658	GO:0009718	GO:0010099	GO:0015995	GO:0016607	GO:0045449
comp18514_c0_seq2	GO:0003924	GO:0005198	GO:0005525	GO:0005874	GO:0007018	GO:0051258
comp18515_c0_seq2	GO:0005634	GO:0006350	GO:0009734	GO:0045449	GO:0046983
comp18519_c0_seq2	GO:0004601	GO:0005515	GO:0005618	GO:0020037	GO:0042744	GO:0048046	GO:0055114
comp18522_c0_seq1	GO:0004674	GO:0004713	GO:0005524	GO:0006468	GO:0010119
comp18529_c0_seq3	GO:0005773	GO:0005886	GO:0008643	GO:0016021	GO:0022891	GO:0055085
comp185299_c0_seq1	GO:0005743	GO:0006810	GO:0008137	GO:0016021	GO:0042773	GO:0070469
comp18531_c0_seq3	GO:0004722	GO:0006470	GO:0008287	GO:0046872
comp18540_c0_seq1	GO:0016757
comp18541_c0_seq2	GO:0003700	GO:0005634	GO:0006350	GO:0006355	GO:0009873
comp18549_c0_seq1	GO:0000796	GO:0005634	GO:0005737	GO:0007076	GO:0051301
comp18551_c0_seq1	GO:0016021
comp18552_c0_seq1	GO:0004739	GO:0005730	GO:0005759	GO:0005886	GO:0006096	GO:0042742	GO:0055114
comp18554_c0_seq2	GO:0003774	GO:0003924	GO:0005525	GO:0005874	GO:0007049	GO:0009524	GO:0051301
comp185550_c0_seq1	GO:0000155	GO:0000160	GO:0004674	GO:0005524	GO:0005794	GO:0005886	GO:0006355	GO:0007165	GO:0009638	GO:0009882	GO:0009902	GO:0010118	GO:0010181	GO:0010362	GO:0018298	GO:0046777
comp18563_c0_seq2	GO:0004674	GO:0004872	GO:0005524	GO:0006468	GO:0016021
comp18568_c0_seq1	GO:0005737	GO:0008469	GO:0010228	GO:0016277	GO:0019919	GO:0035241	GO:0035242
comp185680_c0_seq1	GO:0004674	GO:0004872	GO:0005524	GO:0006468	GO:0016021
comp18569_c0_seq1	GO:0005525	GO:0005737	GO:0007264	GO:0017111
comp18571_c0_seq1	GO:0000794	GO:0005819	GO:0006511	GO:0007049	GO:0009524	GO:0009734	GO:0009793	GO:0009867	GO:0009873	GO:0010265	GO:0031461	GO:0031625	GO:0042752
comp18572_c0_seq1	GO:0005739	GO:0005886
comp18575_c0_seq1	GO:0003700	GO:0005634	GO:0006350	GO:0006355	GO:0006950	GO:0010200	GO:0016564	GO:0043565
comp18578_c0_seq1	GO:0005515	GO:0005525	GO:0005786	GO:0006614	GO:0008312	GO:0017111
comp18579_c0_seq2	GO:0003677	GO:0005634	GO:0006350	GO:0007275	GO:0009567	GO:0030528	GO:0045449
comp18585_c0_seq2	GO:0005524	GO:0006754	GO:0007033	GO:0007035	GO:0008553	GO:0009507	GO:0010023	GO:0015992	GO:0016021	GO:0046872
comp18586_c0_seq2	GO:0003677	GO:0008270
comp18587_c0_seq1	GO:0005737	GO:0006633	GO:0009245	GO:0016836
comp185892_c0_seq1	GO:0003823	GO:0005515	GO:0005576	GO:0006955
comp18593_c0_seq1	GO:0005829	GO:0016688	GO:0020037	GO:0042744	GO:0055114
comp18594_c0_seq1	GO:0005524	GO:0005737	GO:0006260	GO:0006457	GO:0009408	GO:0031072	GO:0046872	GO:0051082
comp18595_c0_seq1	GO:0005524	GO:0008559	GO:0016021	GO:0055085
comp185964_c0_seq1	GO:0005739
comp18599_c0_seq1	GO:0003700	GO:0005515	GO:0005634	GO:0006350	GO:0006355	GO:0043565	GO:0048481
comp18601_c0_seq1	GO:0005576	GO:0005783	GO:0016020	GO:0042742	GO:0050832
comp186010_c0_seq1	GO:0005545	GO:0005794	GO:0005905	GO:0006897	GO:0030118	GO:0030136	GO:0030276	GO:0048268
comp18606_c0_seq2	GO:0004721	GO:0046872
comp18609_c0_seq1	GO:0004674	GO:0004713	GO:0005524	GO:0005886	GO:0006468
comp18610_c0_seq1	GO:0005739	GO:0046686
comp18612_c0_seq1	GO:0005737	GO:0008676	GO:0009058
comp18613_c0_seq1	GO:0000272	GO:0016161	GO:0043169
comp18615_c0_seq2	GO:0004601	GO:0005515	GO:0005576	GO:0009505	GO:0020037	GO:0042744	GO:0055114
comp18616_c0_seq1	GO:0005634	GO:0008270	GO:0016021	GO:0035064
comp18622_c0_seq6	GO:0004674	GO:0005509	GO:0005515	GO:0005524	GO:0005886	GO:0006468
comp18626_c0_seq1	GO:0005515	GO:0008270	GO:0016021
comp18627_c0_seq1	GO:0003876	GO:0005515	GO:0005524	GO:0005634	GO:0005792	GO:0005829	GO:0009168	GO:0009793	GO:0016021	GO:0046872
comp18628_c1_seq1	GO:0005737	GO:0009408	GO:0009644	GO:0042542
comp18629_c0_seq1	GO:0005975	GO:0047274
comp18630_c0_seq2	GO:0004674	GO:0004872	GO:0005524	GO:0005886	GO:0006468	GO:0016021
comp18631_c0_seq1	GO:0003700	GO:0005515	GO:0005634	GO:0006350	GO:0009873	GO:0010182	GO:0042742	GO:0045449
comp186319_c0_seq1	GO:0005216	GO:0005516	GO:0005886	GO:0006811	GO:0016021	GO:0030552	GO:0030553	GO:0055085
comp18632_c0_seq3	GO:0004385	GO:0005524	GO:0006163
comp186320_c0_seq1	GO:0004674	GO:0004872	GO:0005515	GO:0005524	GO:0006468	GO:0008544	GO:0009790	GO:0016021
comp18633_c1_seq2	GO:0005576
comp18635_c0_seq1	GO:0005886	GO:0008060	GO:0008270	GO:0032312
comp18637_c0_seq1	GO:0003755	GO:0005515	GO:0006457	GO:0009543
comp18644_c0_seq2	GO:0000287	GO:0004743	GO:0005524	GO:0006096	GO:0009507	GO:0030955
comp18645_c0_seq1	GO:0004751	GO:0005737	GO:0008219	GO:0009052	GO:0010228
comp18646_c0_seq2	GO:0004497	GO:0009055	GO:0020037	GO:0055114
comp1865_c0_seq1	GO:0004674	GO:0004713	GO:0005515	GO:0005524	GO:0005886	GO:0006468	GO:0009507
comp18650_c0_seq1	GO:0003714	GO:0005634	GO:0006350	GO:0010843	GO:0016568	GO:0043161	GO:0045892	GO:0045944
comp18656_c0_seq1	GO:0016866
comp18661_c0_seq1	GO:0005634	GO:0031072	GO:0048471
comp18667_c0_seq1	GO:0005634
comp186692_c0_seq1	GO:0009055	GO:0016020	GO:0020037	GO:0033773	GO:0055114
comp18681_c0_seq3	GO:0005515	GO:0008270	GO:0008415	GO:0016021
comp186817_c0_seq1	GO:0004674	GO:0004872	GO:0005515	GO:0005524	GO:0005886	GO:0006468	GO:0016021
comp18686_c0_seq1	GO:0000777	GO:0005634	GO:0007059	GO:0007067	GO:0007126	GO:0051301	GO:0051983	GO:0071173
comp18692_c0_seq2	GO:0005730	GO:0042254
comp18696_c0_seq2	GO:0003677	GO:0003950	GO:0005634	GO:0006471
comp187_c0_seq1	GO:0005507	GO:0008471	GO:0009834	GO:0046274	GO:0048046	GO:0055114
comp18700_c0_seq1	GO:0008152	GO:0008415	GO:0010287
comp18702_c0_seq1	GO:0005576	GO:0009506
comp18703_c1_seq1	GO:0003700	GO:0005634	GO:0006350	GO:0016566	GO:0032582
comp18705_c0_seq3	GO:0004497	GO:0009055	GO:0016021	GO:0020037	GO:0055114
comp18706_c0_seq2	GO:0042803
comp18721_c0_seq7	GO:0000105	GO:0004477	GO:0004488	GO:0005488	GO:0006164	GO:0006730	GO:0009086	GO:0009396	GO:0055114
comp18726_c0_seq1	GO:0000731	GO:0003689	GO:0005515	GO:0005524	GO:0005654	GO:0005663	GO:0006271	GO:0006297	GO:0046683
comp18728_c0_seq4	GO:0003984	GO:0009082	GO:0009507	GO:0016597
comp18730_c0_seq2	GO:0005507	GO:0009089	GO:0009570	GO:0009862	GO:0010285	GO:0030170
comp18737_c0_seq1	GO:0000159	GO:0006950	GO:0007165	GO:0008266	GO:0008601
comp18739_c0_seq1	GO:0019904
comp18739_c1_seq1	GO:0019904
comp187404_c0_seq1	GO:0003735	GO:0005840	GO:0006412	GO:0019843
[truncated: 4,810 more rows]
