# Supplementary material for: Comparative De Novo Transcriptome Analysis of Fertilized Ovules in Xanthoceras sorbifolium Uncovered a Pool of Genes Expressed Specifically or Preferentially in the Selfed Ovule That Are Potentially Involved in Late-Acting Self-Incompatibility
Source: PLoS One. 2015 Oct 20;10(10):e0140507. doi: 10.1371/journal.pone.0140507 (PMC4616620; doi:10.1371/journal.pone.0140507)
Supplement: S8 Table — (XLSX) [file pone.0140507.s008.xlsx]

## Sheet: Sheet1
S8 Table. GO terms were assigned to the genes expressed specifically or preferentially in the selfed ovules of Xanthoceras sorbifolium.
comp5793_c0_seq1	GO:0000287	GO:0009507	GO:0034007	GO:0043693
comp5903_c0_seq1	GO:0003677	GO:0005634	GO:0006350	GO:0009825	GO:0009908	GO:0010150	GO:0045449
comp6110_c0_seq2	GO:0005829	GO:0009611	GO:0016787	GO:0046872
comp6715_c0_seq1	GO:0005515	GO:0008152	GO:0010112	GO:0016787
comp6943_c0_seq1	GO:0005774	GO:0006829	GO:0008324	GO:0016021	GO:0046872	GO:0055085
comp6957_c0_seq1	GO:0003723	GO:0003743	GO:0006413
comp7253_c0_seq1	GO:0009535	GO:0009538	GO:0015979
comp7409_c0_seq1	GO:0005576	GO:0007275	GO:0008083	GO:0008283	GO:0030154
comp7608_c0_seq1	GO:0003735	GO:0005730	GO:0006412	GO:0022625
comp7882_c0_seq1	GO:0009522	GO:0009523	GO:0009535	GO:0009765	GO:0016021	GO:0016168	GO:0018298	GO:0046872
comp7915_c0_seq1	GO:0004321	GO:0005524	GO:0005777	GO:0009695	GO:0009851	GO:0016874
comp7986_c0_seq2	GO:0003700	GO:0005634	GO:0006350	GO:0006355	GO:0009414	GO:0009738	GO:0016563	GO:0043565
comp8160_c0_seq1	GO:0005267	GO:0006813	GO:0009535	GO:0009705	GO:0016021
comp8200_c0_seq1	GO:0005576
comp8205_c0_seq1	GO:0004601	GO:0009534	GO:0045454	GO:0051920	GO:0055114
comp8243_c0_seq1	GO:0003700	GO:0005634	GO:0006350	GO:0006355	GO:0009733	GO:0043565
comp8280_c0_seq1	GO:0000276	GO:0015078	GO:0016021	GO:0016887	GO:0042776	GO:0055093
comp8351_c0_seq1	GO:0004338	GO:0004565	GO:0005975	GO:0033907	GO:0043169	GO:0047701	GO:0080083
comp9794_c0_seq2	GO:0009522	GO:0009523	GO:0009535	GO:0009765	GO:0016021	GO:0016168	GO:0018298	GO:0046872
comp10091_c0_seq2	GO:0003700	GO:0005634	GO:0006350	GO:0006355	GO:0006950	GO:0009733	GO:0043565	GO:0048364
comp10460_c0_seq2	GO:0003677	GO:0005634	GO:0006350	GO:0009411	GO:0009699	GO:0016566	GO:0045449
comp10572_c0_seq1	GO:0006810	GO:0009055	GO:0022900	GO:0046872
comp11269_c0_seq1	GO:0008270	GO:0009409	GO:0009570	GO:0009579	GO:0009941	GO:0010319	GO:0016491	GO:0048046	GO:0055114
comp11446_c0_seq1	GO:0009522	GO:0009523	GO:0009535	GO:0009765	GO:0016021	GO:0016168	GO:0018298	GO:0046872
comp11599_c0_seq1	GO:0008115	GO:0046653	GO:0055114
comp12163_c0_seq1	GO:0005507	GO:0006810	GO:0009055	GO:0009535	GO:0022900
comp12271_c0_seq1	GO:0005840
comp12417_c0_seq1	GO:0005524	GO:0005737	GO:0006260	GO:0006457	GO:0009408	GO:0031072	GO:0046872	GO:0051082
comp12970_c0_seq1	GO:0005634	GO:0006350	GO:0008270	GO:0009409	GO:0030154	GO:0045449	GO:0048441
comp13002_c0_seq2	GO:0005515	GO:0008270
comp13011_c0_seq1	GO:0005789	GO:0009055	GO:0016021	GO:0020037	GO:0050370	GO:0055114
comp13492_c0_seq1	GO:0005515	GO:0005524	GO:0005737	GO:0005856
comp13615_c0_seq1	GO:0005576	GO:0005618	GO:0006949	GO:0007047	GO:0009664	GO:0016020
comp13650_c0_seq1	GO:0004683	GO:0005509	GO:0005515	GO:0005524	GO:0005634	GO:0005737	GO:0005886	GO:0006468	GO:0009789
comp13815_c0_seq1	GO:0008119	GO:0008152	GO:0009941
comp14158_c0_seq1	GO:0005488	GO:0005886	GO:0006952	GO:0047501	GO:0047504	GO:0055114
comp15581_c1_seq1	GO:0010019	GO:0015995	GO:0019899	GO:0031969	GO:0043085	GO:0046906
comp15623_c0_seq1	GO:0004674	GO:0005524	GO:0006468	GO:0006970	GO:0009738
comp15703_c0_seq1	GO:0006810	GO:0009055	GO:0009507	GO:0022900	GO:0046872	GO:0051537
comp15750_c0_seq1	GO:0004601	GO:0005515	GO:0005576	GO:0020037	GO:0042744	GO:0048511	GO:0055114
comp15791_c0_seq2	GO:0016021
comp16122_c0_seq1	GO:0005840	GO:0009507
comp16174_c0_seq3	GO:0005515	GO:0006631	GO:0008393	GO:0009055	GO:0016021	GO:0020037	GO:0055114
comp16204_c0_seq1	GO:0003677	GO:0005634	GO:0006350	GO:0010072	GO:0010160	GO:0010223	GO:0045449	GO:0048366	GO:0048504
comp16650_c0_seq1	GO:0005773	GO:0005975	GO:0006952	GO:0042973	GO:0043169
comp16820_c0_seq1	GO:0005198	GO:0005506	GO:0009570	GO:0016226	GO:0051536
comp16909_c0_seq1	GO:0005506	GO:0016702	GO:0045543	GO:0055114
comp17167_c0_seq1	GO:0004721	GO:0046872
comp17767_c0_seq2	GO:0005515	GO:0008270	GO:0016021
comp17814_c0_seq1	GO:0005345	GO:0006863	GO:0016021
comp18205_c0_seq1	GO:0005509	GO:0005544	GO:0005773	GO:0009408	GO:0009409	GO:0009414	GO:0009651
comp18656_c0_seq1	GO:0016866
comp19347_c0_seq1	GO:0009570	GO:0009579	GO:0010287
comp19480_c0_seq1	GO:0003746	GO:0005853	GO:0006414
comp19615_c0_seq1	GO:0008152	GO:0010224	GO:0050403	GO:0050502
comp19771_c0_seq1	GO:0015992	GO:0016471	GO:0016820
comp20708_c1_seq5	GO:0009809	GO:0046983	GO:0047763
comp21396_c1_seq1	GO:0004519	GO:0005634	GO:0005737	GO:0006449
comp21402_c0_seq1	GO:0005488	GO:0005737	GO:0016491	GO:0055114
comp21526_c0_seq2	GO:0005739	GO:0009507	GO:0016301
comp21740_c0_seq1	GO:0005524	GO:0006810	GO:0016021	GO:0016887
comp21911_c0_seq1	GO:0008152	GO:0050505
comp21946_c0_seq1	GO:0003677	GO:0005634	GO:0006350	GO:0030528	GO:0045449
comp22296_c0_seq5	GO:0004045	GO:0005739	GO:0006412
comp22480_c0_seq1	GO:0004311	GO:0008299	GO:0009507	GO:0046872
comp22594_c0_seq1	GO:0004197	GO:0005773	GO:0005788	GO:0006508	GO:0033095
comp22954_c0_seq1	GO:0005515	GO:0005576	GO:0009740
comp23106_c0_seq1	GO:0009734
comp23211_c0_seq1	GO:0000103	GO:0006950	GO:0009534	GO:0009570	GO:0009973	GO:0016740	GO:0019344	GO:0019419	GO:0033741	GO:0045454	GO:0055114
comp23298_c0_seq1	GO:0006810	GO:0009570	GO:0016671	GO:0022900	GO:0031969	GO:0045454
comp23344_c0_seq1	GO:0004674	GO:0005524	GO:0006468	GO:0006970	GO:0009738
comp23387_c1_seq1	GO:0005515	GO:0005576	GO:0009506
comp23586_c0_seq1	GO:0000166	GO:0003723	GO:0005634	GO:0005737
comp24050_c0_seq1	GO:0005506	GO:0005515	GO:0009535	GO:0009570	GO:0009611	GO:0009617	GO:0009620	GO:0009695	GO:0009753	GO:0009941	GO:0016165	GO:0055114	GO:0080027
comp24115_c0_seq1	GO:0005515	GO:0006569	GO:0009055	GO:0009684	GO:0010120	GO:0016021	GO:0016709	GO:0020037	GO:0042742	GO:0052544	GO:0055114
comp24393_c0_seq9	GO:0008271	GO:0008272	GO:0015293	GO:0016021	GO:0055085
comp24691_c0_seq1	GO:0004322	GO:0006826	GO:0006879	GO:0008199	GO:0009507	GO:0055114
comp24825_c0_seq1	GO:0009773	GO:0009780	GO:0009941	GO:0016021	GO:0030093	GO:0042550	GO:0050821
comp24912_c0_seq3	GO:0009809	GO:0046983	GO:0047763
comp25189_c0_seq1	GO:0004161	GO:0004311	GO:0004337	GO:0009507	GO:0016117	GO:0046872
comp25659_c1_seq3	GO:0009941
comp25899_c0_seq3	GO:0008152	GO:0033837
comp26604_c0_seq1	GO:0003735	GO:0006412	GO:0016020	GO:0022625
comp31612_c0_seq1	GO:0004124	GO:0006535	GO:0009509	GO:0009570	GO:0016740	GO:0030170
comp32171_c0_seq1	GO:0009507	GO:0019253
comp32523_c0_seq1	GO:0009809	GO:0042409	GO:0046872
comp32688_c0_seq1	GO:0005886	GO:0008898	GO:0009086	GO:0046872
comp33345_c0_seq1	GO:0004601	GO:0005576	GO:0020037	GO:0042744	GO:0055114
comp46802_c0_seq1	GO:0005198	GO:0005506	GO:0009570	GO:0016226	GO:0051536
comp49604_c0_seq1	GO:0005789	GO:0009055	GO:0016021	GO:0020037	GO:0050370	GO:0055114
comp54876_c0_seq1	GO:0004674	GO:0004713	GO:0004872	GO:0005524	GO:0005529	GO:0006468	GO:0016021	GO:0060320
comp56021_c0_seq1	GO:0005886	GO:0016021	GO:0016036
comp73021_c0_seq1	GO:0005515	GO:0006569	GO:0009055	GO:0009684	GO:0010120	GO:0016021	GO:0016709	GO:0020037	GO:0042742	GO:0052544	GO:0055114
